# Supplementary material for: Transcriptional Response of Peripheral Blood Mononuclear Cells from Cattle Infected with Mycobacterium bovis
Source: PLoS One. 2012 Jul 16;7(7):e41066. doi: 10.1371/journal.pone.0041066 (PMC3397951; doi:10.1371/journal.pone.0041066)
Supplement: Table S1 — Total differential expressed genes between PBMCs from infected animals and PBMCs from healthy animals. FC: log2-fold change. F is the value of the statistics obtained with the limma procedure (linear models for microarray data; see Materials and Methods). (XLSX) [file pone.0041066.s002.xlsx]

## Sheet: Hoja1
Probe set ID	FC	F	P.Value	adj.P.Val	symbol	entrez.id	gene.name	NCBI.Gene
Bt.5321.1.S1_at	-0.492528	50984.1	3.54909e-26	2.10106e-22	FTH1	281173	ferritin, heavy polypeptide 1	http://www.ncbi.nlm.nih.gov/gene?term=281173
Bt.23180.1.S1_at	-0.401766	44179.3	9.05514e-26	2.68032e-22	PFN1	513895	profilin 1	http://www.ncbi.nlm.nih.gov/gene?term=513895
Bt.15837.1.S1_at	0.425178	39378	1.9212e-25	3.53629e-22	PSMA6	507213	proteasome (prosome, macropain) subunit, alpha type, 6	http://www.ncbi.nlm.nih.gov/gene?term=507213
Bt.7452.1.S1_at	0.513175	38086.1	2.38939e-25	3.53629e-22	EIF1	509764	eukaryotic translation initiation factor 1	http://www.ncbi.nlm.nih.gov/gene?term=509764
Bt.22783.1.S1_at	0.401275	35927.2	3.49928e-25	4.14315e-22	ENO1	281141	enolase 1, (alpha)	http://www.ncbi.nlm.nih.gov/gene?term=281141
Bt.9207.1.S1_at	-0.492766	32101	7.30651e-25	4.21705e-22	MSN	540426	moesin	http://www.ncbi.nlm.nih.gov/gene?term=540426
Bt.6688.1.S1_at	0.771696	32034.3	7.40653e-25	4.21705e-22	NARS	616033	asparaginyl-tRNA synthetase	http://www.ncbi.nlm.nih.gov/gene?term=616033
Bt.351.1.S1_at	-0.513669	31947.3	7.53942e-25	4.21705e-22	CORO1A	282196	coronin, actin binding protein, 1A	http://www.ncbi.nlm.nih.gov/gene?term=282196
Bt.4859.1.S1_at	0.465422	30733.8	9.71148e-25	4.21705e-22	NA	NA	NA	http://www.ncbi.nlm.nih.gov/gene?term=NA
Bt.21491.1.S1_at	0.613241	30517	1.01714e-24	4.21705e-22	HMGN1	614915	high-mobility group nucleosome binding domain 1	http://www.ncbi.nlm.nih.gov/gene?term=614915
Bt.9042.1.A1_at	0.451096	29531.7	1.26058e-24	4.21705e-22	EIF5	504752	eukaryotic translation initiation factor 5	http://www.ncbi.nlm.nih.gov/gene?term=504752
Bt.23529.1.S1_at	0.517875	29478	1.27566e-24	4.21705e-22	SUB1	533984	SUB1 homolog (S. cerevisiae)	http://www.ncbi.nlm.nih.gov/gene?term=533984
Bt.5253.1.S1_at	0.506579	29453.1	1.28272e-24	4.21705e-22	MORF4L2	538442	mortality factor 4 like 2	http://www.ncbi.nlm.nih.gov/gene?term=538442
Bt.3079.1.S1_at	0.428146	28646.7	1.53801e-24	4.21705e-22	SARNP	732539	SAP domain containing ribonucleoprotein	http://www.ncbi.nlm.nih.gov/gene?term=732539
Bt.2394.1.S1_at	0.419197	28538.8	1.57641e-24	4.21705e-22	PSMD11	513461	proteasome (prosome, macropain) 26S subunit, non-ATPase, 11	http://www.ncbi.nlm.nih.gov/gene?term=513461
Bt.12183.1.S1_at	0.418168	28536.1	1.57739e-24	4.21705e-22	RRAGA	618207	Ras-related GTP binding A	http://www.ncbi.nlm.nih.gov/gene?term=618207
Bt.7714.1.S1_at	0.662537	28256.9	1.68212e-24	4.21705e-22	VCP	507345	valosin containing protein	http://www.ncbi.nlm.nih.gov/gene?term=507345
Bt.4035.1.S1_at	0.525545	28176.5	1.71374e-24	4.21705e-22	YWHAE	282125	tyrosine 3-monooxygenase/tryptophan 5-monooxygenase activation protein, epsilon polypeptide	http://www.ncbi.nlm.nih.gov/gene?term=282125
Bt.15684.1.S1_at	0.525628	28040.9	1.76867e-24	4.21705e-22	ST13	510494	suppression of tumorigenicity 13 (colon carcinoma) (Hsp70 interacting protein)	http://www.ncbi.nlm.nih.gov/gene?term=510494
Bt.7074.1.A1_at	0.620893	27916.3	1.82091e-24	4.21705e-22	ANP32B	509685	acidic (leucine-rich) nuclear phosphoprotein 32 family, member B	http://www.ncbi.nlm.nih.gov/gene?term=509685
Bt.9614.1.S1_at	0.591521	27871.4	1.84017e-24	4.21705e-22	SEP15	614360	15 kDa selenoprotein	http://www.ncbi.nlm.nih.gov/gene?term=614360
Bt.15975.1.A1_at	0.508146	27839.4	1.85405e-24	4.21705e-22	SOD1	281495	superoxide dismutase 1, soluble	http://www.ncbi.nlm.nih.gov/gene?term=281495
Bt.1372.2.S1_at	0.408288	27498.9	2.00936e-24	4.21705e-22	LOC617040	617040	dolichyl-diphosphooligosaccharide--protein glycosyltransferase-like	http://www.ncbi.nlm.nih.gov/gene?term=617040
Bt.610.1.A1_at	-0.629792	27345.2	2.08435e-24	4.21705e-22	CXCL2	281214	chemokine (C-X-C motif) ligand 2	http://www.ncbi.nlm.nih.gov/gene?term=281214
Bt.1540.1.S1_at	0.597872	27270.7	2.12186e-24	4.21705e-22	CWC15	535258	CWC15 spliceosome-associated protein homolog (S. cerevisiae)	http://www.ncbi.nlm.nih.gov/gene?term=535258
Bt.6111.1.S2_at	1.06276	27123.9	2.19808e-24	4.21705e-22	POMP	510314	proteasome maturation protein	http://www.ncbi.nlm.nih.gov/gene?term=510314
Bt.9051.1.S1_at	0.453171	27055.5	2.23467e-24	4.21705e-22	SRP19	514960	signal recognition particle 19kDa	http://www.ncbi.nlm.nih.gov/gene?term=514960
Bt.21371.1.A1_at	0.418881	27049.1	2.23811e-24	4.21705e-22	HNRNPR	512479	heterogeneous nuclear ribonucleoprotein R	http://www.ncbi.nlm.nih.gov/gene?term=512479
Bt.2219.1.S1_at	0.475729	26991.2	2.2697e-24	4.21705e-22	SRP14	512792	signal recognition particle 14kDa (homologous Alu RNA binding protein)	http://www.ncbi.nlm.nih.gov/gene?term=512792
Bt.4819.1.S1_at	0.378678	26955.7	2.28931e-24	4.21705e-22	NDUFA4	327704	NADH dehydrogenase (ubiquinone) 1 alpha subcomplex, 4, 9kDa	http://www.ncbi.nlm.nih.gov/gene?term=327704
Bt.4970.1.S1_at	0.504872	26874.9	2.33469e-24	4.21705e-22	COX7A2	327688	cytochrome c oxidase subunit VIIa polypeptide 2 (liver)	http://www.ncbi.nlm.nih.gov/gene?term=327688
Bt.15938.1.S1_at	-0.701745	26704.4	2.43384e-24	4.21705e-22	LRP10	515494	low density lipoprotein receptor-related protein 10	http://www.ncbi.nlm.nih.gov/gene?term=515494
Bt.7441.1.S1_at	0.592612	26627.3	2.48032e-24	4.21705e-22	SUMO1	614967	SMT3 suppressor of mif two 3 homolog 1 (S. cerevisiae)	http://www.ncbi.nlm.nih.gov/gene?term=614967
Bt.4869.1.S1_at	0.624497	26620.6	2.48437e-24	4.21705e-22	SQSTM1	338045	sequestosome 1	http://www.ncbi.nlm.nih.gov/gene?term=338045
Bt.400.1.S1_at	0.479373	26550.3	2.52772e-24	4.21705e-22	COX7B	100300550	cytochrome c oxidase subunit VIIb	http://www.ncbi.nlm.nih.gov/gene?term=100300550
Bt.155.1.S1_at	-0.451622	26491.8	2.56442e-24	4.21705e-22	IL8	280828	interleukin 8	http://www.ncbi.nlm.nih.gov/gene?term=280828
Bt.20604.1.S1_at	0.673138	26267.3	2.71113e-24	4.29786e-22	TARS	510075	threonyl-tRNA synthetase	http://www.ncbi.nlm.nih.gov/gene?term=510075
Bt.1608.1.S1_at	0.62127	26194.6	2.76074e-24	4.29786e-22	MRFAP1	522338	Mof4 family associated protein 1	http://www.ncbi.nlm.nih.gov/gene?term=522338
Bt.21417.1.S1_at	-0.563477	26093.6	2.83136e-24	4.29786e-22	UBE2E3	534349	ubiquitin-conjugating enzyme E2E 3	http://www.ncbi.nlm.nih.gov/gene?term=534349
Bt.3665.1.S1_at	0.41911	25896.6	2.97511e-24	4.40316e-22	RPL4	510547	ribosomal protein L4	http://www.ncbi.nlm.nih.gov/gene?term=510547
Bt.3583.1.S1_at	0.562402	25440.5	3.34162e-24	4.44961e-22	EZR	281574	ezrin	http://www.ncbi.nlm.nih.gov/gene?term=281574
Bt.20932.1.S1_at	0.634295	25437.8	3.34397e-24	4.44961e-22	NSA2	522309	NSA2 ribosome biogenesis homolog (S. cerevisiae)	http://www.ncbi.nlm.nih.gov/gene?term=522309
Bt.1154.1.S1_at	-0.838807	25418.4	3.36063e-24	4.44961e-22	WDR1	533223	WD repeat domain 1	http://www.ncbi.nlm.nih.gov/gene?term=533223
Bt.1767.1.S1_at	0.438069	25319.9	3.44707e-24	4.44961e-22	UBE2K	281225	ubiquitin-conjugating enzyme E2K	http://www.ncbi.nlm.nih.gov/gene?term=281225
Bt.9706.2.S1_at	0.518797	25162.1	3.59089e-24	4.44961e-22	C13H20orf24	512377	RAB5-interacting protein	http://www.ncbi.nlm.nih.gov/gene?term=512377
Bt.6230.1.S1_at	0.442454	25150.5	3.60169e-24	4.44961e-22	C29H11orf10	767958	chromosome 11 open reading frame 10 ortholog	http://www.ncbi.nlm.nih.gov/gene?term=767958
Bt.24674.1.A1_s_at	-0.834398	25110.3	3.63959e-24	4.44961e-22	LAMP1	281897	lysosomal-associated membrane protein 1	http://www.ncbi.nlm.nih.gov/gene?term=281897
Bt.23179.1.S2_at	0.853294	25060.2	3.68734e-24	4.44961e-22	HSP90AA1	281832	heat shock 90kD protein 1, alpha	http://www.ncbi.nlm.nih.gov/gene?term=281832
Bt.5032.1.S1_at	0.361483	24817.3	3.9298e-24	4.44961e-22	M6PR	281291	mannose-6-phosphate receptor (cation dependent)	http://www.ncbi.nlm.nih.gov/gene?term=281291
Bt.14624.1.A1_at	0.674587	24807.6	3.93988e-24	4.44961e-22	PSMD14	535683	proteasome (prosome, macropain) 26S subunit, non-ATPase, 14	http://www.ncbi.nlm.nih.gov/gene?term=535683
Bt.16048.1.S1_at	-0.442722	24790.1	3.95807e-24	4.44961e-22	SRGN	509501	serglycin	http://www.ncbi.nlm.nih.gov/gene?term=509501
Bt.4030.1.S1_at	-0.67842	24722.8	4.0291e-24	4.44961e-22	AUP1	509130	ancient ubiquitous protein 1	http://www.ncbi.nlm.nih.gov/gene?term=509130
Bt.23192.1.S1_at	-0.699943	24702.6	4.05066e-24	4.44961e-22	ARPC1B	326600	actin related protein 2/3 complex, subunit 1B, 41kDa	http://www.ncbi.nlm.nih.gov/gene?term=326600
Bt.2936.1.S1_at	0.580358	24695	4.05877e-24	4.44961e-22	GTF2A2	613479	general transcription factor IIA, 2, 12kDa	http://www.ncbi.nlm.nih.gov/gene?term=613479
Bt.19311.1.A1_at	0.398848	24568.7	4.19716e-24	4.51767e-22	AZIN1	532835	antizyme inhibitor 1	http://www.ncbi.nlm.nih.gov/gene?term=532835
Bt.1568.1.S1_at	0.383752	24416.8	4.37081e-24	4.56245e-22	COX5B	287012	cytochrome c oxidase subunit Vb	http://www.ncbi.nlm.nih.gov/gene?term=287012
Bt.2000.1.S1_s_at	0.593358	24398	4.3929e-24	4.56245e-22	C21H15orf63	100138230	huntingtin interacting protein K	http://www.ncbi.nlm.nih.gov/gene?term=100138230
Bt.7247.1.S1_at	0.501145	24269.8	4.54676e-24	4.56447e-22	PTGES3	493638	prostaglandin E synthase 3 (cytosolic)	http://www.ncbi.nlm.nih.gov/gene?term=493638
Bt.4691.1.S1_at	-0.381463	24164.8	4.67751e-24	4.56447e-22	RAB5A	539764	RAB5A, member RAS oncogene family	http://www.ncbi.nlm.nih.gov/gene?term=539764
Bt.4756.1.S1_at	0.540366	24149.1	4.69747e-24	4.56447e-22	PSMC2	530186	proteasome (prosome, macropain) 26S subunit, ATPase, 2	http://www.ncbi.nlm.nih.gov/gene?term=530186
Bt.6777.1.S1_at	-0.752585	24144.5	4.70326e-24	4.56447e-22	WTAP	532996	Wilms tumor 1 associated protein	http://www.ncbi.nlm.nih.gov/gene?term=532996
Bt.16132.2.S1_a_at	0.542444	23918.2	5.00189e-24	4.67942e-22	TCEB1	540859	transcription elongation factor B (SIII), polypeptide 1 (15kDa, elongin C)	http://www.ncbi.nlm.nih.gov/gene?term=540859
Bt.1125.1.S1_at	-0.484128	23750.5	5.23742e-24	4.67942e-22	CTNNB1	539003	catenin (cadherin-associated protein), beta 1, 88kDa	http://www.ncbi.nlm.nih.gov/gene?term=539003
Bt.1121.1.S1_at	0.482602	23750	5.23814e-24	4.67942e-22	TAF9	532936	TAF9 RNA polymerase II, TATA box binding protein (TBP)-associated factor, 32kDa	http://www.ncbi.nlm.nih.gov/gene?term=532936
Bt.5332.1.S1_at	0.72062	23744.9	5.24545e-24	4.67942e-22	YBX1	287023	Y box binding protein 1	http://www.ncbi.nlm.nih.gov/gene?term=287023
Bt.7444.1.S1_at	0.396783	23725.3	5.27386e-24	4.67942e-22	RBX1	518880	ring-box 1, E3 ubiquitin protein ligase	http://www.ncbi.nlm.nih.gov/gene?term=518880
Bt.3791.1.S1_at	-0.458726	23610.1	5.44433e-24	4.67942e-22	BSG	508716	basigin	http://www.ncbi.nlm.nih.gov/gene?term=508716
Bt.23512.1.S1_at	0.588238	23607.9	5.44762e-24	4.67942e-22	EIF3K	515326	eukaryotic translation initiation factor 3, subunit K	http://www.ncbi.nlm.nih.gov/gene?term=515326
Bt.3114.1.A1_at	0.744786	23528.3	5.56925e-24	4.67942e-22	OSTC	768033	oligosaccharyltransferase complex subunit	http://www.ncbi.nlm.nih.gov/gene?term=768033
Bt.9057.1.A1_at	0.359953	23479.4	5.64565e-24	4.67942e-22	TFG	505171	TRK-fused gene	http://www.ncbi.nlm.nih.gov/gene?term=505171
Bt.2808.1.S1_at	0.647505	23426.2	5.72989e-24	4.67942e-22	RBM18	508615	RNA binding motif protein 18	http://www.ncbi.nlm.nih.gov/gene?term=508615
Bt.20371.1.S1_at	-0.785471	23314	5.91261e-24	4.67942e-22	CSK	509246	c-src tyrosine kinase	http://www.ncbi.nlm.nih.gov/gene?term=509246
Bt.4917.1.S1_at	0.285865	23305.7	5.92642e-24	4.67942e-22	RAB1A	539339	RAB1A, member RAS oncogene family	http://www.ncbi.nlm.nih.gov/gene?term=539339
Bt.9280.1.S1_at	0.36601	23298.4	5.93852e-24	4.67942e-22	MRPL53	505728	mitochondrial ribosomal protein L53	http://www.ncbi.nlm.nih.gov/gene?term=505728
Bt.8686.1.S1_at	0.593606	23151.8	6.18876e-24	4.67942e-22	HSP90B1	282646	tumor rejection antigen (gp96) 1	http://www.ncbi.nlm.nih.gov/gene?term=282646
Bt.688.1.S1_at	-0.492231	23101.2	6.27783e-24	4.67942e-22	PI4KB	286846	phosphatidylinositol 4-kinase, catalytic, beta	http://www.ncbi.nlm.nih.gov/gene?term=286846
Bt.4966.1.S1_at	0.5005	23096.2	6.28675e-24	4.67942e-22	PSMB4	506203	proteasome (prosome, macropain) subunit, beta type, 4	http://www.ncbi.nlm.nih.gov/gene?term=506203
Bt.9588.1.S1_at	0.441034	23082.4	6.31136e-24	4.67942e-22	RPL7A	513128	ribosomal protein L7a	http://www.ncbi.nlm.nih.gov/gene?term=513128
Bt.12461.1.S1_at	0.698536	23055	6.36064e-24	4.67942e-22	ERH	508901	enhancer of rudimentary homolog (Drosophila)	http://www.ncbi.nlm.nih.gov/gene?term=508901
Bt.5434.1.S1_at	0.29054	23013.2	6.43655e-24	4.67942e-22	DAD1	614538	defender against cell death 1	http://www.ncbi.nlm.nih.gov/gene?term=614538
Bt.4801.1.S1_at	0.470378	22963.4	6.52818e-24	4.67942e-22	COPB2	281706	coatomer protein complex, subunit beta 2 (beta prime)	http://www.ncbi.nlm.nih.gov/gene?term=281706
Bt.1754.1.S1_at	0.632853	22959.6	6.53531e-24	4.67942e-22	COPS4	540223	COP9 constitutive photomorphogenic homolog subunit 4 (Arabidopsis)	http://www.ncbi.nlm.nih.gov/gene?term=540223
Bt.9676.1.S1_a_at	0.599154	22855.4	6.73262e-24	4.67942e-22	MYEOV2	617407	hypothetical protein LOC617407	http://www.ncbi.nlm.nih.gov/gene?term=617407
Bt.57.1.S1_at	0.568744	22853.9	6.73554e-24	4.67942e-22	NDUFS5	338057	NADH dehydrogenase (ubiquinone) Fe-S protein 5, 15kDa (NADH-coenzyme Q reductase)	http://www.ncbi.nlm.nih.gov/gene?term=338057
Bt.13022.1.S2_at	-0.535696	22806.2	6.82811e-24	4.67942e-22	ITGAL	281874	integrin, alpha L (antigen CD11A (p180), lymphocyte function-associated antigen 1; alpha polypeptide)	http://www.ncbi.nlm.nih.gov/gene?term=281874
Bt.19500.1.S1_at	0.608747	22752	6.93519e-24	4.67942e-22	SF3B14	508876	splicing factor 3B, 14 kDa subunit	http://www.ncbi.nlm.nih.gov/gene?term=508876
Bt.5114.1.S1_at	0.489913	22744	6.95119e-24	4.67942e-22	EIF3M	515543	eukaryotic translation initiation factor 3, subunit M	http://www.ncbi.nlm.nih.gov/gene?term=515543
Bt.3367.1.S1_at	-0.668134	22695	7.04974e-24	4.67942e-22	NR1H2	509622	nuclear receptor subfamily 1, group H, member 2	http://www.ncbi.nlm.nih.gov/gene?term=509622
Bt.22978.2.S1_at	-0.569939	22688	7.06407e-24	4.67942e-22	IFITM1	353510	interferon induced transmembrane protein 1 (9-27)	http://www.ncbi.nlm.nih.gov/gene?term=353510
Bt.1758.1.S1_at	0.537722	22663.6	7.11399e-24	4.67942e-22	HMGN2	512161	high-mobility group nucleosomal binding domain 2	http://www.ncbi.nlm.nih.gov/gene?term=512161
Bt.4203.1.S1_at	0.555007	22613.3	7.21801e-24	4.69567e-22	ATP5J2	506492	ATP synthase, H+ transporting, mitochondrial Fo complex, subunit F2	http://www.ncbi.nlm.nih.gov/gene?term=506492
Bt.15334.1.S1_at	0.392641	22462.7	7.5402e-24	4.7432e-22	STAT3	508541	signal transducer and activator of transcription 3 (acute-phase response factor)	http://www.ncbi.nlm.nih.gov/gene?term=508541
Bt.9541.1.S1_at	0.306166	22461.6	7.54258e-24	4.7432e-22	CNBP	504831	CCHC-type zinc finger, nucleic acid binding protein	http://www.ncbi.nlm.nih.gov/gene?term=504831
Bt.5024.1.S1_at	0.637593	22458.8	7.54891e-24	4.7432e-22	PPIA	281418	peptidylprolyl isomerase A (cyclophilin A)	http://www.ncbi.nlm.nih.gov/gene?term=281418
Bt.2507.1.S1_at	0.475995	22401	7.6771e-24	4.7432e-22	TRA2B	615156	transformer 2 beta homolog (Drosophila)	http://www.ncbi.nlm.nih.gov/gene?term=615156
Bt.6300.1.S1_a_at	0.513021	22364.7	7.75877e-24	4.7432e-22	SEC61G	615778	Sec61 gamma subunit	http://www.ncbi.nlm.nih.gov/gene?term=615778
Bt.409.1.S1_at	-0.331923	22320.7	7.85931e-24	4.7432e-22	GNG5	287018	guanine nucleotide binding protein (G protein), gamma 5	http://www.ncbi.nlm.nih.gov/gene?term=287018
Bt.4540.1.S1_at	0.529273	22293.7	7.92181e-24	4.7432e-22	ATP5C1	327668	ATP synthase, H+ transporting, mitochondrial F1 complex, gamma polypeptide 1	http://www.ncbi.nlm.nih.gov/gene?term=327668
Bt.7514.1.S1_at	0.389151	22289.3	7.93204e-24	4.7432e-22	NUP153	513270	nucleoporin 153kDa	http://www.ncbi.nlm.nih.gov/gene?term=513270
Bt.7471.1.S1_at	-0.421053	22249.1	8.02618e-24	4.7515e-22	H2AFJ	618489	H2A histone family, member J	http://www.ncbi.nlm.nih.gov/gene?term=618489
Bt.5054.1.S1_a_at	0.468047	22150.6	8.26239e-24	4.84291e-22	RPL24	282048	ribosomal protein L24	http://www.ncbi.nlm.nih.gov/gene?term=282048
Bt.7040.1.S1_at	0.452976	22115.7	8.34804e-24	4.84514e-22	PSMB1	514237	proteasome (prosome, macropain) subunit, beta type, 1	http://www.ncbi.nlm.nih.gov/gene?term=514237
Bt.4880.1.S1_at	0.454588	22062	8.48177e-24	4.86917e-22	SLC25A3	282477	solute carrier family 25 (mitochondrial carrier; phosphate carrier), member 3	http://www.ncbi.nlm.nih.gov/gene?term=282477
Bt.8690.2.S1_at	-0.514683	21995.6	8.65062e-24	4.86917e-22	PLEKHB2	783000	pleckstrin homology domain containing, family B (evectins) member 2	http://www.ncbi.nlm.nih.gov/gene?term=783000
Bt.1786.1.S1_at	0.662452	21969.3	8.71838e-24	4.86917e-22	YME1L1	505118	YME1-like 1 (S. cerevisiae)	http://www.ncbi.nlm.nih.gov/gene?term=505118
Bt.20392.1.A1_at	0.710598	21969.3	8.71844e-24	4.86917e-22	EIF3J	539052	eukaryotic translation initiation factor 3, subunit J	http://www.ncbi.nlm.nih.gov/gene?term=539052
Bt.4213.1.S1_at	0.916143	21796.6	9.18023e-24	5.05206e-22	BTF3	281031	basic transcription factor 3	http://www.ncbi.nlm.nih.gov/gene?term=281031
Bt.3691.1.S1_at	0.692565	21752.9	9.30124e-24	5.05206e-22	PSMD7	512456	proteasome (prosome, macropain) 26S subunit, non-ATPase, 7	http://www.ncbi.nlm.nih.gov/gene?term=512456
Bt.5000.1.S1_at	-0.440267	21692.1	9.47315e-24	5.05206e-22	COPG	338055	coatomer protein complex, subunit gamma	http://www.ncbi.nlm.nih.gov/gene?term=338055
Bt.21440.1.S1_at	-0.466114	21650.8	9.5917e-24	5.05206e-22	DDX17	514323	DEAD (Asp-Glu-Ala-Asp) box polypeptide 17	http://www.ncbi.nlm.nih.gov/gene?term=514323
Bt.1342.1.S1_at	0.492032	21647.5	9.60126e-24	5.05206e-22	CHTOP	616638	chromatin target of PRMT1	http://www.ncbi.nlm.nih.gov/gene?term=616638
Bt.22865.1.S1_at	-1.01997	21641.2	9.61977e-24	5.05206e-22	RAC1	281440	ras-related C3 botulinum toxin substrate 1 (rho family, small GTP binding protein Rac1)	http://www.ncbi.nlm.nih.gov/gene?term=281440
Bt.6111.1.S1_at	0.889332	21629.3	9.65441e-24	5.05206e-22	POMP	510314	proteasome maturation protein	http://www.ncbi.nlm.nih.gov/gene?term=510314
Bt.3538.1.S1_at	-0.688056	21573.2	9.81973e-24	5.05206e-22	APH1A	539247	anterior pharynx defective 1 homolog A (C. elegans)	http://www.ncbi.nlm.nih.gov/gene?term=539247
Bt.4705.1.S1_at	0.685572	21542.6	9.91104e-24	5.05206e-22	HDGF	327953	hepatoma-derived growth factor	http://www.ncbi.nlm.nih.gov/gene?term=327953
Bt.5029.1.S1_at	0.583802	21520.4	9.97828e-24	5.05206e-22	ATP5H	282710	ATP synthase, H+ transporting, mitochondrial Fo complex, subunit d	http://www.ncbi.nlm.nih.gov/gene?term=282710
Bt.7165.1.S1_at	-0.553621	21506.3	1.00211e-23	5.05206e-22	CXCL5	281735	chemokine (C-X-C motif) ligand 5	http://www.ncbi.nlm.nih.gov/gene?term=281735
Bt.7323.1.S1_at	0.706051	21469.3	1.01343e-23	5.05206e-22	EEF2	281138	eukaryotic translation elongation factor 2	http://www.ncbi.nlm.nih.gov/gene?term=281138
Bt.1819.1.S1_at	0.571008	21462.6	1.01553e-23	5.05206e-22	UQCR10	616109	ubiquinol-cytochrome c reductase complex 7.2 kDa protein	http://www.ncbi.nlm.nih.gov/gene?term=616109
Bt.2374.1.S1_at	-0.369132	21430	1.02565e-23	5.05989e-22	GNB1	281201	guanine nucleotide binding protein (G protein), beta polypeptide 1	http://www.ncbi.nlm.nih.gov/gene?term=281201
Bt.17968.1.S1_at	0.532386	21385.2	1.03977e-23	5.06563e-22	PSMD8	785653	proteasome 26S non-ATPase subunit 8-like	http://www.ncbi.nlm.nih.gov/gene?term=785653
Bt.9192.1.A1_at	-1.11542	21302.8	1.06637e-23	5.06563e-22	MGAT4B	526256	mannosyl (alpha-1,3-)-glycoprotein beta-1,4-N-acetylglucosaminyltransferase, isozyme B	http://www.ncbi.nlm.nih.gov/gene?term=526256
Bt.4113.1.S1_at	0.50535	21299.6	1.0674e-23	5.06563e-22	COPS8	540493	COP9 constitutive photomorphogenic homolog subunit 8 (Arabidopsis)	http://www.ncbi.nlm.nih.gov/gene?term=540493
Bt.8787.1.S1_at	-0.840266	21287.3	1.07144e-23	5.06563e-22	ADIPOR1	407235	adiponectin receptor 1	http://www.ncbi.nlm.nih.gov/gene?term=407235
Bt.3241.1.S1_at	0.538032	21277.4	1.0747e-23	5.06563e-22	MESDC2	514610	mesoderm development candidate 2	http://www.ncbi.nlm.nih.gov/gene?term=514610
Bt.6460.1.S1_at	0.581487	21267	1.07816e-23	5.06563e-22	PDIA6	613927	protein disulfide isomerase family A, member 6	http://www.ncbi.nlm.nih.gov/gene?term=613927
Bt.20341.1.S1_at	-0.68872	21186.3	1.10527e-23	5.11756e-22	PACSIN2	540107	protein kinase C and casein kinase substrate in neurons 2	http://www.ncbi.nlm.nih.gov/gene?term=540107
Bt.4574.1.S1_at	-0.699488	21182.7	1.1065e-23	5.11756e-22	SDCBP	510979	syndecan binding protein (syntenin)	http://www.ncbi.nlm.nih.gov/gene?term=510979
Bt.23310.1.S1_at	0.622711	21133.4	1.12351e-23	5.15594e-22	SNRPB	613304	small nuclear ribonucleoprotein polypeptides B and B1	http://www.ncbi.nlm.nih.gov/gene?term=613304
Bt.4410.1.S1_at	0.484602	21022.5	1.16282e-23	5.27871e-22	SEC61B	506986	Sec61 beta subunit	http://www.ncbi.nlm.nih.gov/gene?term=506986
Bt.2904.1.S1_at	0.341261	21007.9	1.16809e-23	5.27871e-22	C26H10orf84	507725	chromosome 10 open reading frame 84 ortholog	http://www.ncbi.nlm.nih.gov/gene?term=507725
Bt.28761.1.A1_s_at	-0.441524	20974.7	1.18026e-23	5.29327e-22	SQRDL	507858	sulfide quinone reductase-like (yeast)	http://www.ncbi.nlm.nih.gov/gene?term=507858
Bt.3605.1.S1_at	0.643972	20910.8	1.20403e-23	5.3593e-22	IMMT	508853	inner membrane protein, mitochondrial	http://www.ncbi.nlm.nih.gov/gene?term=508853
Bt.2516.1.S1_at	0.632355	20760	1.26237e-23	5.55091e-22	EIF3CL	534882	eukaryotic translation initiation factor 3, subunit C-like	http://www.ncbi.nlm.nih.gov/gene?term=534882
Bt.23552.1.S1_at	0.372046	20751.3	1.26583e-23	5.55091e-22	SRSF9	509905	serine/arginine-rich splicing factor 9	http://www.ncbi.nlm.nih.gov/gene?term=509905
Bt.19709.1.S1_at	-0.473116	20683.1	1.29334e-23	5.62983e-22	LASS2	539223	LAG1 homolog, ceramide synthase 2	http://www.ncbi.nlm.nih.gov/gene?term=539223
Bt.23507.1.S1_at	0.349596	20606.6	1.32508e-23	5.72588e-22	MRPL9	505981	mitochondrial ribosomal protein L9	http://www.ncbi.nlm.nih.gov/gene?term=505981
Bt.7929.1.S1_at	0.36807	20557.7	1.34581e-23	5.77331e-22	EIF3G	615695	eukaryotic translation initiation factor 3, subunit G	http://www.ncbi.nlm.nih.gov/gene?term=615695
Bt.10207.1.S1_at	0.549913	20449.4	1.3931e-23	5.87564e-22	PPP2CB	524361	protein phosphatase 2, catalytic subunit, beta isozyme	http://www.ncbi.nlm.nih.gov/gene?term=524361
Bt.4478.1.S1_at	0.601855	20425.2	1.40393e-23	5.87564e-22	FKBP3	515069	FK506 binding protein 3, 25kDa	http://www.ncbi.nlm.nih.gov/gene?term=515069
Bt.3302.1.S1_at	0.590093	20420	1.40624e-23	5.87564e-22	EIF3E	534165	eukaryotic translation initiation factor 3, subunit E	http://www.ncbi.nlm.nih.gov/gene?term=534165
Bt.15157.1.S1_at	0.500153	20379.2	1.42476e-23	5.87564e-22	CNIH	613575	cornichon homolog (Drosophila)	http://www.ncbi.nlm.nih.gov/gene?term=613575
Bt.5042.1.S1_at	0.556739	20376.4	1.42603e-23	5.87564e-22	UQCRC2	282394	ubiquinol-cytochrome c reductase core protein II	http://www.ncbi.nlm.nih.gov/gene?term=282394
Bt.4273.1.S1_at	0.800018	20368.5	1.42964e-23	5.87564e-22	HSPA5	415113	heat shock 70kDa protein 5 (glucose-regulated protein, 78kDa)	http://www.ncbi.nlm.nih.gov/gene?term=415113
Bt.989.1.S1_s_at	0.655987	20336	1.44467e-23	5.87564e-22	CFDP2	286876	craniofacial development protein 2	http://www.ncbi.nlm.nih.gov/gene?term=286876
Bt.1692.1.S1_at	0.446998	20326.5	1.44906e-23	5.87564e-22	C10H15orf24	615423	chromosome 15 open reading frame 24 ortholog	http://www.ncbi.nlm.nih.gov/gene?term=615423
Bt.4946.1.S1_at	-0.598861	20282.2	1.4699e-23	5.89823e-22	RAC2	327671	ras-related C3 botulinum toxin substrate 2 (rho family, small GTP binding protein Rac2)	http://www.ncbi.nlm.nih.gov/gene?term=327671
Bt.265.1.S1_at	0.429507	20272.4	1.47456e-23	5.89823e-22	UQCRFS1	287020	ubiquinol-cytochrome c reductase, Rieske iron-sulfur polypeptide 1	http://www.ncbi.nlm.nih.gov/gene?term=287020
Bt.6571.1.A1_at	0.465348	20224.2	1.49766e-23	5.94328e-22	CWC25	512527	CWC25 spliceosome-associated protein homolog (S. cerevisiae)	http://www.ncbi.nlm.nih.gov/gene?term=512527
Bt.13983.2.S1_at	0.64018	20207.2	1.5059e-23	5.94328e-22	MTDH	509788	metadherin	http://www.ncbi.nlm.nih.gov/gene?term=509788
Bt.4159.1.S1_at	0.345172	20183.3	1.51761e-23	5.94983e-22	TRIM28	519422	tripartite motif-containing 28	http://www.ncbi.nlm.nih.gov/gene?term=519422
Bt.1986.1.S1_at	-0.520716	20118	1.55013e-23	5.9887e-22	CSTB	512805	cystatin B (stefin B)	http://www.ncbi.nlm.nih.gov/gene?term=512805
Bt.7911.1.S1_at	0.678663	20104	1.5572e-23	5.9887e-22	UFC1	537221	ubiquitin-fold modifier conjugating enzyme 1	http://www.ncbi.nlm.nih.gov/gene?term=537221
Bt.689.1.S1_at	0.510615	20101.6	1.55837e-23	5.9887e-22	FIS1	615565	fission 1 (mitochondrial outer membrane) homolog (S. cerevisiae)	http://www.ncbi.nlm.nih.gov/gene?term=615565
Bt.28184.1.S1_at	0.422915	20079.2	1.56978e-23	5.9887e-22	CNO	518544	cappuccino homolog (mouse)	http://www.ncbi.nlm.nih.gov/gene?term=518544
Bt.22329.1.S1_at	0.318596	20063	1.5781e-23	5.9887e-22	FKBP1A	614795	FK506 binding protein 1A, 12kDa	http://www.ncbi.nlm.nih.gov/gene?term=614795
Bt.15545.1.S1_at	0.467944	20042.8	1.58853e-23	5.98989e-22	EIF4A1	504958	eukaryotic translation initiation factor 4A1	http://www.ncbi.nlm.nih.gov/gene?term=504958
Bt.5432.1.S1_at	-1.25537	20015.6	1.60268e-23	6.00497e-22	TNIP1	526103	TNFAIP3 interacting protein 1	http://www.ncbi.nlm.nih.gov/gene?term=526103
Bt.3877.2.S1_a_at	-0.620681	19982.1	1.62035e-23	6.033e-22	CD37	508751	CD37 molecule	http://www.ncbi.nlm.nih.gov/gene?term=508751
Bt.3024.1.S1_at	0.618535	19901.1	1.66395e-23	6.15663e-22	BLOC1S2	519172	biogenesis of lysosomal organelles complex-1, subunit 2	http://www.ncbi.nlm.nih.gov/gene?term=519172
Bt.23091.1.S1_at	0.969174	19874.6	1.67848e-23	6.17179e-22	PSMD1	511803	proteasome (prosome, macropain) 26S subunit, non-ATPase, 1	http://www.ncbi.nlm.nih.gov/gene?term=511803
Bt.11389.1.S1_at	-0.50246	19805.5	1.71712e-23	6.25842e-22	CCNI	504847	cyclin I	http://www.ncbi.nlm.nih.gov/gene?term=504847
Bt.7297.1.S1_at	0.526009	19751.6	1.748e-23	6.25842e-22	RBM42	540172	RNA binding motif protein 42	http://www.ncbi.nlm.nih.gov/gene?term=540172
Bt.10856.1.S1_at	-0.504308	19751.2	1.74824e-23	6.25842e-22	DIS3L	777771	DIS3 mitotic control homolog (S. cerevisiae)-like	http://www.ncbi.nlm.nih.gov/gene?term=777771
Bt.58.1.S1_at	0.453333	19729.6	1.76077e-23	6.25842e-22	NDUFS4	327680	NADH dehydrogenase (ubiquinone) Fe-S protein 4, 18kDa (NADH-coenzyme Q reductase)	http://www.ncbi.nlm.nih.gov/gene?term=327680
Bt.10397.1.A1_at	0.510804	19724.8	1.76358e-23	6.25842e-22	RNF20	513326	ring finger protein 20	http://www.ncbi.nlm.nih.gov/gene?term=513326
Bt.6066.1.S1_at	-0.902963	19721.6	1.76547e-23	6.25842e-22	UNC93B1	508878	unc-93 homolog B1 (C. elegans)	http://www.ncbi.nlm.nih.gov/gene?term=508878
Bt.7785.1.S1_at	0.867029	19675.6	1.79264e-23	6.31691e-22	NACA	513312	nascent polypeptide-associated complex alpha subunit	http://www.ncbi.nlm.nih.gov/gene?term=513312
Bt.3820.1.S1_at	0.951249	19657.2	1.8036e-23	6.31792e-22	SNW1	326578	SNW domain containing 1	http://www.ncbi.nlm.nih.gov/gene?term=326578
Bt.9337.1.S1_at	0.72732	19625.2	1.82295e-23	6.34816e-22	RNF145	534282	ring finger protein 145	http://www.ncbi.nlm.nih.gov/gene?term=534282
Bt.6334.1.A1_at	0.645055	19605.7	1.8348e-23	6.35205e-22	DEGS1	507290	degenerative spermatocyte homolog 1, lipid desaturase (Drosophila)	http://www.ncbi.nlm.nih.gov/gene?term=507290
Bt.6699.1.S1_at	0.488199	19534.7	1.87886e-23	6.46665e-22	NA	NA	NA	http://www.ncbi.nlm.nih.gov/gene?term=NA
Bt.1946.1.S1_at	0.815491	19517.4	1.88975e-23	6.46665e-22	NSFL1C	526612	NSFL1 (p97) cofactor (p47)	http://www.ncbi.nlm.nih.gov/gene?term=526612
Bt.7193.1.S1_at	0.597047	19486	1.90975e-23	6.49754e-22	COX6A1	282199	cytochrome c oxidase subunit VIa polypeptide 1	http://www.ncbi.nlm.nih.gov/gene?term=282199
Bt.77.1.S1_at	0.560087	19464.4	1.92364e-23	6.5074e-22	NA	NA	NA	http://www.ncbi.nlm.nih.gov/gene?term=NA
Bt.61.1.S1_at	0.483708	19430	1.94604e-23	6.53445e-22	NDUFB3	338073	NADH dehydrogenase (ubiquinone) 1 beta subcomplex, 3, 12kDa	http://www.ncbi.nlm.nih.gov/gene?term=338073
Bt.4279.1.S1_at	-0.560602	19395.7	1.9686e-23	6.53445e-22	SHC1	507196	SHC (Src homology 2 domain containing) transforming protein 1	http://www.ncbi.nlm.nih.gov/gene?term=507196
Bt.1085.1.S1_at	0.594437	19372.1	1.98433e-23	6.53445e-22	SFT2D1	524821	SFT2 domain containing 1	http://www.ncbi.nlm.nih.gov/gene?term=524821
Bt.4184.1.S2_at	-0.441692	19368	1.98711e-23	6.53445e-22	HIF1A	281814	hypoxia inducible factor 1, alpha subunit (basic helix-loop-helix transcription factor)	http://www.ncbi.nlm.nih.gov/gene?term=281814
Bt.3914.1.S1_at	0.397642	19365.7	1.98867e-23	6.53445e-22	SF3B4	506123	splicing factor 3b, subunit 4, 49kDa	http://www.ncbi.nlm.nih.gov/gene?term=506123
Bt.21539.1.S1_at	-0.628959	19352	1.99787e-23	6.53445e-22	FAM49B	510019	family with sequence similarity 49, member B	http://www.ncbi.nlm.nih.gov/gene?term=510019
Bt.1022.1.S1_at	-0.534275	19303.7	2.03081e-23	6.60177e-22	RELA	508233	v-rel reticuloendotheliosis viral oncogene homolog A (avian)	http://www.ncbi.nlm.nih.gov/gene?term=508233
Bt.6078.1.S1_at	0.399074	19289.2	2.04075e-23	6.60177e-22	MEPCE	519969	methylphosphate capping enzyme	http://www.ncbi.nlm.nih.gov/gene?term=519969
Bt.378.1.S1_at	0.463411	19259.1	2.06169e-23	6.63327e-22	ATP5I	338040	ATP synthase, H+ transporting, mitochondrial Fo complex, subunit E	http://www.ncbi.nlm.nih.gov/gene?term=338040
Bt.24017.1.A1_s_at	0.419577	19237.2	2.07711e-23	6.64677e-22	PSMC2	530186	proteasome (prosome, macropain) 26S subunit, ATPase, 2	http://www.ncbi.nlm.nih.gov/gene?term=530186
Bt.11865.1.A1_at	0.337049	19197.3	2.10552e-23	6.67417e-22	CDC5L	767817	CDC5 cell division cycle 5-like (S. pombe)	http://www.ncbi.nlm.nih.gov/gene?term=767817
Bt.9245.1.S1_at	0.39851	19193.5	2.10823e-23	6.67417e-22	CASC3	531673	cancer susceptibility candidate 3	http://www.ncbi.nlm.nih.gov/gene?term=531673
Bt.18570.2.A1_s_at	0.689738	19172	2.12375e-23	6.68755e-22	PSMB2	516919	proteasome (prosome, macropain) subunit, beta type, 2	http://www.ncbi.nlm.nih.gov/gene?term=516919
Bt.24704.1.S1_at	0.834701	19140.4	2.14672e-23	6.72268e-22	CXHXorf26	511011	chromosome X open reading frame 26 ortholog	http://www.ncbi.nlm.nih.gov/gene?term=511011
Bt.13497.1.S1_at	0.6703	19111.9	2.16776e-23	6.72268e-22	RCHY1	540733	ring finger and CHY zinc finger domain containing 1	http://www.ncbi.nlm.nih.gov/gene?term=540733
Bt.5544.1.S1_at	0.564317	19110.3	2.16897e-23	6.72268e-22	DHX9	281115	DEAH (Asp-Glu-Ala-His) box polypeptide 9	http://www.ncbi.nlm.nih.gov/gene?term=281115
Bt.13679.1.S1_at	0.403181	19033.3	2.22695e-23	6.86643e-22	ZNF207	505177	zinc finger protein 207	http://www.ncbi.nlm.nih.gov/gene?term=505177
Bt.6453.1.S1_at	-0.673536	19010.4	2.24454e-23	6.87411e-22	INPP5D	507329	inositol polyphosphate-5-phosphatase, 145kDa	http://www.ncbi.nlm.nih.gov/gene?term=507329
Bt.1973.1.S1_at	0.823502	18978.3	2.26947e-23	6.87411e-22	SNRPD2	514932	small nuclear ribonucleoprotein D2 polypeptide 16.5kDa	http://www.ncbi.nlm.nih.gov/gene?term=514932
Bt.7486.1.S1_at	0.542751	18941	2.29886e-23	6.87411e-22	SNRNP200	510529	small nuclear ribonucleoprotein 200kDa (U5)	http://www.ncbi.nlm.nih.gov/gene?term=510529
Bt.7895.1.S1_at	0.531854	18920.2	2.31538e-23	6.87411e-22	SF3B3	504962	splicing factor 3b, subunit 3, 130kDa	http://www.ncbi.nlm.nih.gov/gene?term=504962
Bt.20336.1.S1_a_at	0.530572	18916.1	2.3187e-23	6.87411e-22	DDX19A	529929	DEAD (Asp-Glu-Ala-As) box polypeptide 19A	http://www.ncbi.nlm.nih.gov/gene?term=529929
Bt.20433.1.S1_at	0.60526	18906.1	2.32671e-23	6.87411e-22	MFAP1	510905	microfibrillar-associated protein 1	http://www.ncbi.nlm.nih.gov/gene?term=510905
Bt.17352.1.A1_at	0.759572	18902	2.33003e-23	6.87411e-22	NA	NA	NA	http://www.ncbi.nlm.nih.gov/gene?term=NA
Bt.6696.1.S1_at	0.466403	18899.8	2.33176e-23	6.87411e-22	ZDHHC6	514158	zinc finger, DHHC-type containing 6	http://www.ncbi.nlm.nih.gov/gene?term=514158
Bt.10262.1.A1_at	0.405256	18893.5	2.33691e-23	6.87411e-22	NA	NA	NA	http://www.ncbi.nlm.nih.gov/gene?term=NA
Bt.21717.1.S1_at	-0.619918	18882.8	2.34556e-23	6.87411e-22	VAV1	617345	vav 1 guanine nucleotide exchange factor	http://www.ncbi.nlm.nih.gov/gene?term=617345
Bt.3573.1.S2_at	0.560476	18812.7	2.40326e-23	7.00852e-22	NA	NA	NA	http://www.ncbi.nlm.nih.gov/gene?term=NA
Bt.3005.1.S1_at	0.672429	18720.5	2.48176e-23	7.20197e-22	LDHB	281275	lactate dehydrogenase B	http://www.ncbi.nlm.nih.gov/gene?term=281275
Bt.6986.1.A1_at	0.487348	18685.8	2.512e-23	7.25417e-22	INO80	505992	INO80 homolog (S. cerevisiae)	http://www.ncbi.nlm.nih.gov/gene?term=505992
Bt.18030.1.S1_at	0.496803	18646.9	2.54644e-23	7.31791e-22	WBP11	534416	WW domain binding protein 11	http://www.ncbi.nlm.nih.gov/gene?term=534416
Bt.26373.2.A1_at	-0.799241	18609.6	2.58001e-23	7.3484e-22	STAU1	513944	staufen, RNA binding protein, homolog 1 (Drosophila)	http://www.ncbi.nlm.nih.gov/gene?term=513944
Bt.7606.1.S1_at	-1.40476	18607.5	2.58187e-23	7.3484e-22	GMIP	533029	GEM interacting protein	http://www.ncbi.nlm.nih.gov/gene?term=533029
Bt.5488.1.S1_at	-0.773121	18576.5	2.61017e-23	7.37805e-22	PACS1	514313	phosphofurin acidic cluster sorting protein 1	http://www.ncbi.nlm.nih.gov/gene?term=514313
Bt.1684.1.S1_at	-0.321688	18568.9	2.61721e-23	7.37805e-22	EGLN1	534075	egl nine homolog 1 (C. elegans)	http://www.ncbi.nlm.nih.gov/gene?term=534075
Bt.231.1.S1_at	0.698458	18505.6	2.67624e-23	7.50869e-22	TXN	280950	thioredoxin	http://www.ncbi.nlm.nih.gov/gene?term=280950
Bt.20720.1.S1_at	0.34941	18465.9	2.71413e-23	7.57908e-22	FAM96B	614585	family with sequence similarity 96, member B	http://www.ncbi.nlm.nih.gov/gene?term=614585
Bt.9809.1.S1_at	0.38109	18399.2	2.77902e-23	7.68866e-22	PCNP	615197	PEST proteolytic signal containing nuclear protein	http://www.ncbi.nlm.nih.gov/gene?term=615197
Bt.10869.1.S1_at	-0.503458	18398.9	2.77935e-23	7.68866e-22	DIAPH1	786565	diaphanous homolog 1 (Drosophila)	http://www.ncbi.nlm.nih.gov/gene?term=786565
Bt.5040.1.S1_at	0.487413	18325.9	2.85254e-23	7.85444e-22	UQCR11	281570	ubiquinol-cytochrome c reductase (6.4kD) subunit	http://www.ncbi.nlm.nih.gov/gene?term=281570
Bt.22772.2.S1_at	0.594682	18304.3	2.87456e-23	7.87843e-22	MRPS33	523435	mitochondrial ribosomal protein S33	http://www.ncbi.nlm.nih.gov/gene?term=523435
Bt.13602.1.S1_at	-0.383807	18237.2	2.94449e-23	8.03291e-22	PUM1	535450	pumilio homolog 1 (Drosophila)	http://www.ncbi.nlm.nih.gov/gene?term=535450
Bt.7644.1.S1_at	0.691909	18221.5	2.96104e-23	8.04099e-22	PSMB3	533874	proteasome (prosome, macropain) subunit, beta type, 3	http://www.ncbi.nlm.nih.gov/gene?term=533874
Bt.7493.1.S1_at	0.536102	18174.5	3.01149e-23	8.08898e-22	MMADHC	521533	methylmalonic aciduria (cobalamin deficiency) cblD type, with homocystinuria	http://www.ncbi.nlm.nih.gov/gene?term=521533
Bt.10321.1.S1_at	0.496639	18153.1	3.03473e-23	8.08898e-22	DDX24	529613	DEAD (Asp-Glu-Ala-Asp) box polypeptide 24	http://www.ncbi.nlm.nih.gov/gene?term=529613
Bt.11955.1.S1_at	0.589719	18144.8	3.04381e-23	8.08898e-22	RAD23B	530189	RAD23 homolog B (S. cerevisiae)	http://www.ncbi.nlm.nih.gov/gene?term=530189
Bt.22319.1.S1_at	-0.558728	18143.9	3.0448e-23	8.08898e-22	ARIH2	505320	ariadne homolog 2 (Drosophila)	http://www.ncbi.nlm.nih.gov/gene?term=505320
Bt.15768.1.S1_at	-0.689889	18141.9	3.04703e-23	8.08898e-22	MAP2K4	526469	mitogen-activated protein kinase kinase 4	http://www.ncbi.nlm.nih.gov/gene?term=526469
Bt.8047.1.S1_at	0.558542	18103	3.09011e-23	8.16673e-22	ATP5G3	540176	ATP synthase, H+ transporting, mitochondrial Fo complex, subunit C3 (subunit 9)	http://www.ncbi.nlm.nih.gov/gene?term=540176
Bt.17963.1.A1_at	0.571515	18057	3.14197e-23	8.24633e-22	ARL1	517345	ADP-ribosylation factor-like 1	http://www.ncbi.nlm.nih.gov/gene?term=517345
Bt.6693.1.A1_at	0.786589	18042.4	3.15858e-23	8.24633e-22	NAA20	540212	N(alpha)-acetyltransferase 20, NatB catalytic subunit	http://www.ncbi.nlm.nih.gov/gene?term=540212
Bt.7805.2.S1_a_at	0.837585	18039.4	3.16202e-23	8.24633e-22	NUCKS1	505585	nuclear casein kinase and cyclin-dependent kinase substrate 1	http://www.ncbi.nlm.nih.gov/gene?term=505585
Bt.22575.2.S1_at	0.465339	18010.1	3.19583e-23	8.29793e-22	TMEM167A	613669	transmembrane protein 167A	http://www.ncbi.nlm.nih.gov/gene?term=613669
Bt.3928.1.S1_at	0.695211	17942.3	3.2756e-23	8.46792e-22	HNRNPAB	513410	heterogeneous nuclear ribonucleoprotein A/B	http://www.ncbi.nlm.nih.gov/gene?term=513410
Bt.13859.1.S1_at	-0.472829	17916.1	3.30705e-23	8.51205e-22	GAK	511296	cyclin G associated kinase	http://www.ncbi.nlm.nih.gov/gene?term=511296
Bt.13887.1.S1_at	0.387841	17900.2	3.3262e-23	8.52428e-22	POLR2L	617375	polymerase (RNA) II (DNA directed) polypeptide L, 7.6kDa	http://www.ncbi.nlm.nih.gov/gene?term=617375
Bt.5150.1.S1_at	-0.446551	17884.4	3.34547e-23	8.53466e-22	ANXA11	282142	annexin A11	http://www.ncbi.nlm.nih.gov/gene?term=282142
Bt.20499.1.S1_at	0.631905	17873.3	3.35908e-23	8.53466e-22	LSM4	613634	LSM4 homolog, U6 small nuclear RNA associated (S. cerevisiae)	http://www.ncbi.nlm.nih.gov/gene?term=613634
Bt.4786.1.S1_at	0.499823	17849.2	3.38891e-23	8.56072e-22	CLTC	281080	clathrin, heavy chain (Hc)	http://www.ncbi.nlm.nih.gov/gene?term=281080
Bt.5571.1.S1_at	0.607791	17832.3	3.4099e-23	8.56072e-22	USMG5	767982	up-regulated during skeletal muscle growth 5 homolog (mouse)	http://www.ncbi.nlm.nih.gov/gene?term=767982
Bt.12071.1.S1_at	-0.447852	17824.3	3.41998e-23	8.56072e-22	SIRT7	505662	sirtuin 7	http://www.ncbi.nlm.nih.gov/gene?term=505662
Bt.7311.1.S1_at	0.470201	17818.5	3.42718e-23	8.56072e-22	NDNL2	617494	necdin-like 2	http://www.ncbi.nlm.nih.gov/gene?term=617494
Bt.611.1.S2_at	-0.611525	17776.6	3.4804e-23	8.64158e-22	CXCL2	281212	chemokine (C-X-C motif) ligand 2	http://www.ncbi.nlm.nih.gov/gene?term=281212
Bt.1527.1.A1_at	0.382029	17770.1	3.48875e-23	8.64158e-22	LOC513555	513555	KIAA0368 protein	http://www.ncbi.nlm.nih.gov/gene?term=513555
Bt.8841.1.A1_at	0.441696	17753.8	3.50965e-23	8.65713e-22	C15H11orf58	616182	small acidic protein	http://www.ncbi.nlm.nih.gov/gene?term=616182
Bt.3287.1.S1_at	0.43894	17689.1	3.5945e-23	8.82964e-22	C6H4orf3	615008	hypothetical LOC615008	http://www.ncbi.nlm.nih.gov/gene?term=615008
Bt.7039.1.S1_a_at	-0.457288	17671.9	3.61734e-23	8.84904e-22	MAP2K2	510434	mitogen-activated protein kinase kinase 2	http://www.ncbi.nlm.nih.gov/gene?term=510434
Bt.21485.1.S1_at	-0.913529	17601.5	3.71298e-23	8.98679e-22	CDC42SE1	614042	CDC42 small effector 1	http://www.ncbi.nlm.nih.gov/gene?term=614042
Bt.3633.1.A1_at	-0.424497	17587.3	3.73258e-23	8.98679e-22	PSEN1	282705	presenilin 1	http://www.ncbi.nlm.nih.gov/gene?term=282705
Bt.5307.1.S1_at	0.511634	17586.2	3.73412e-23	8.98679e-22	SNF8	505628	SNF8, ESCRT-II complex subunit, homolog (S. cerevisiae)	http://www.ncbi.nlm.nih.gov/gene?term=505628
Bt.27121.1.S1_at	0.66483	17575.7	3.74878e-23	8.98679e-22	CTDNEP1	509192	CTD nuclear envelope phosphatase 1	http://www.ncbi.nlm.nih.gov/gene?term=509192
Bt.25106.1.S1_at	0.73458	17575.1	3.74956e-23	8.98679e-22	ZC3H15	535102	zinc finger CCCH-type containing 15	http://www.ncbi.nlm.nih.gov/gene?term=535102
Bt.8947.1.S1_at	-0.798546	17489.1	3.87175e-23	9.21097e-22	LGMN	281281	legumain	http://www.ncbi.nlm.nih.gov/gene?term=281281
Bt.11389.1.S1_a_at	-0.466059	17487.4	3.87421e-23	9.21097e-22	CCNI	504847	cyclin I	http://www.ncbi.nlm.nih.gov/gene?term=504847
Bt.11647.1.A1_at	-0.600451	17467.4	3.90341e-23	9.24326e-22	LOC785419	785419	upstream binding protein 1-like	http://www.ncbi.nlm.nih.gov/gene?term=785419
Bt.21436.1.A2_at	-0.551502	17428.6	3.96043e-23	9.34093e-22	GLUD1	281785	glutamate dehydrogenase 1	http://www.ncbi.nlm.nih.gov/gene?term=281785
Bt.16813.1.S1_at	0.895636	17408.7	3.99023e-23	9.35459e-22	ARMC1	514000	armadillo repeat containing 1	http://www.ncbi.nlm.nih.gov/gene?term=514000
Bt.7403.1.S1_at	0.764018	17399.8	4.00354e-23	9.35459e-22	NCL	497013	nucleolin	http://www.ncbi.nlm.nih.gov/gene?term=497013
Bt.3055.1.S1_at	0.869221	17393.1	4.01363e-23	9.35459e-22	C10H14orf166	513083	chromosome 14 open reading frame 166 ortholog	http://www.ncbi.nlm.nih.gov/gene?term=513083
Bt.21.1.S1_at	0.65801	17370.3	4.04817e-23	9.37273e-22	NDUFC2	338046	NADH dehydrogenase (ubiquinone) 1, subcomplex unknown, 2, 14.5kDa	http://www.ncbi.nlm.nih.gov/gene?term=338046
Bt.9810.1.S1_at	0.462269	17365.4	4.0557e-23	9.37273e-22	POLE4	613730	polymerase (DNA-directed), epsilon 4 (p12 subunit)	http://www.ncbi.nlm.nih.gov/gene?term=613730
Bt.29377.1.S1_at	-0.95084	17356.7	4.0689e-23	9.37273e-22	VASP	514902	vasodilator-stimulated phosphoprotein	http://www.ncbi.nlm.nih.gov/gene?term=514902
Bt.4311.1.S1_at	-1.12257	17338	4.09768e-23	9.38927e-22	GNAI2	281791	guanine nucleotide binding protein (G protein), alpha inhibiting activity polypeptide 2	http://www.ncbi.nlm.nih.gov/gene?term=281791
Bt.22532.2.S1_at	0.498843	17331.5	4.10781e-23	9.38927e-22	DARS	510162	aspartyl-tRNA synthetase	http://www.ncbi.nlm.nih.gov/gene?term=510162
Bt.404.1.S1_at	0.650158	17308.6	4.14351e-23	9.43446e-22	ATP5J	282690	ATP synthase, H+ transporting, mitochondrial Fo complex, subunit F6	http://www.ncbi.nlm.nih.gov/gene?term=282690
Bt.20096.2.S1_a_at	-0.658664	17283.2	4.18337e-23	9.48873e-22	FXYD5	505584	FXYD domain containing ion transport regulator 5	http://www.ncbi.nlm.nih.gov/gene?term=505584
Bt.3772.1.S1_at	0.274596	17272.1	4.20101e-23	9.49236e-22	ATXN7L3B	777786	ataxin 7-like 3B	http://www.ncbi.nlm.nih.gov/gene?term=777786
Bt.20.1.S1_at	0.368169	17251.6	4.2338e-23	9.53007e-22	NDUFA7	338063	NADH dehydrogenase (ubiquinone) 1 alpha subcomplex, 7, 14.5kDa	http://www.ncbi.nlm.nih.gov/gene?term=338063
Bt.16991.1.S1_a_at	0.513353	17227.1	4.27321e-23	9.58236e-22	EEF1B2	520875	eukaryotic translation elongation factor 1 beta 2	http://www.ncbi.nlm.nih.gov/gene?term=520875
Bt.5534.1.S1_at	-0.518748	17173.5	4.36117e-23	9.68424e-22	TXNRD1	282388	thioredoxin reductase 1	http://www.ncbi.nlm.nih.gov/gene?term=282388
Bt.21387.1.S1_at	-0.527701	17172.5	4.3628e-23	9.68424e-22	RAB5B	539150	RAB5B, member RAS oncogene family	http://www.ncbi.nlm.nih.gov/gene?term=539150
Bt.21158.1.S1_at	-0.432486	17167.9	4.37048e-23	9.68424e-22	GGA3	510539	golgi-associated, gamma adaptin ear containing, ARF binding protein 3	http://www.ncbi.nlm.nih.gov/gene?term=510539
Bt.20221.1.S1_at	-0.67652	17159.8	4.38408e-23	9.68424e-22	TFE3	520800	transcription factor binding to IGHM enhancer 3	http://www.ncbi.nlm.nih.gov/gene?term=520800
Bt.9667.2.S1_at	0.529785	17136.9	4.42251e-23	9.73282e-22	API5	538968	apoptosis inhibitor 5	http://www.ncbi.nlm.nih.gov/gene?term=538968
Bt.26794.1.S1_at	0.695943	17104.1	4.47813e-23	9.81872e-22	CHCHD1	540610	coiled-coil-helix-coiled-coil-helix domain containing 1	http://www.ncbi.nlm.nih.gov/gene?term=540610
Bt.23244.1.S1_at	0.564113	17073.4	4.53114e-23	9.84005e-22	EIF3D	515226	eukaryotic translation initiation factor 3, subunit D	http://www.ncbi.nlm.nih.gov/gene?term=515226
Bt.20945.1.S1_at	0.600827	17071.5	4.53437e-23	9.84005e-22	UBL3	526950	ubiquitin-like 3	http://www.ncbi.nlm.nih.gov/gene?term=526950
Bt.7595.1.S1_at	0.728088	17063.6	4.54815e-23	9.84005e-22	DNAJA2	360006	DnaJ (Hsp40) homolog, subfamily A, member 2	http://www.ncbi.nlm.nih.gov/gene?term=360006
Bt.9725.1.A1_at	-0.59474	17054.1	4.56466e-23	9.84005e-22	IER3IP1	768079	immediate early response 3 interacting protein 1	http://www.ncbi.nlm.nih.gov/gene?term=768079
Bt.11651.1.A1_at	0.493231	17050.5	4.57097e-23	9.84005e-22	SCAND1	513983	SCAN domain containing 1	http://www.ncbi.nlm.nih.gov/gene?term=513983
Bt.18381.1.S1_at	0.481583	16997.5	4.66495e-23	1.00058e-21	SMARCE1	540910	SWI/SNF related, matrix associated, actin dependent regulator of chromatin, subfamily e, member 1	http://www.ncbi.nlm.nih.gov/gene?term=540910
Bt.1004.1.A1_at	0.398064	16988.2	4.68175e-23	1.00058e-21	CPSF6	768231	cleavage and polyadenylation specific factor 6, 68kDa	http://www.ncbi.nlm.nih.gov/gene?term=768231
Bt.8305.1.A1_at	0.752195	16949	4.75295e-23	1.00443e-21	FXR1	536793	fragile X mental retardation, autosomal homolog 1	http://www.ncbi.nlm.nih.gov/gene?term=536793
Bt.26935.1.A1_at	0.696209	16948.1	4.75463e-23	1.00443e-21	TAF13	513065	TAF13 RNA polymerase II, TATA box binding protein (TBP)-associated factor, 18kDa	http://www.ncbi.nlm.nih.gov/gene?term=513065
Bt.20602.1.S1_at	0.457657	16941.7	4.76639e-23	1.00443e-21	UBE2B	512207	ubiquitin-conjugating enzyme E2B	http://www.ncbi.nlm.nih.gov/gene?term=512207
Bt.4079.1.S1_at	0.427265	16941	4.76763e-23	1.00443e-21	TARDBP	540632	TAR DNA binding protein	http://www.ncbi.nlm.nih.gov/gene?term=540632
Bt.4505.1.S1_at	0.683286	16924.9	4.79741e-23	1.00712e-21	HINT1	327693	histidine triad nucleotide binding protein 1	http://www.ncbi.nlm.nih.gov/gene?term=327693
Bt.5243.1.S1_at	0.63574	16790.6	5.05388e-23	1.05624e-21	EEF1D	516473	eukaryotic translation elongation factor 1 delta (guanine nucleotide exchange protein)	http://www.ncbi.nlm.nih.gov/gene?term=516473
Bt.9115.1.S1_at	-0.467676	16783.9	5.06708e-23	1.05624e-21	JAK1	537201	Janus kinase 1	http://www.ncbi.nlm.nih.gov/gene?term=537201
Bt.10220.1.S1_at	0.631113	16736.2	5.16215e-23	1.07228e-21	UBXN4	536181	UBX domain protein 4	http://www.ncbi.nlm.nih.gov/gene?term=536181
Bt.5052.1.S1_at	0.861198	16718.3	5.19844e-23	1.07604e-21	RAN	540457	RAN, member RAS oncogene family	http://www.ncbi.nlm.nih.gov/gene?term=540457
Bt.4689.1.S2_at	0.468974	16691.1	5.25407e-23	1.08254e-21	UCHL5	282110	ubiquitin carboxyl-terminal hydrolase L5	http://www.ncbi.nlm.nih.gov/gene?term=282110
Bt.4070.1.S1_at	0.395769	16685.1	5.2664e-23	1.08254e-21	SNX1	512029	sorting nexin 1	http://www.ncbi.nlm.nih.gov/gene?term=512029
Bt.745.1.S1_at	0.358694	16664.4	5.30927e-23	1.08462e-21	FAM96A	512871	family with sequence similarity 96, member A	http://www.ncbi.nlm.nih.gov/gene?term=512871
Bt.11855.1.S1_at	0.410089	16649.7	5.34002e-23	1.08462e-21	COX4NB	510727	COX4 neighbor	http://www.ncbi.nlm.nih.gov/gene?term=510727
Bt.7896.1.S1_at	0.486452	16646.5	5.34677e-23	1.08462e-21	RER1	100125922	RER1 retention in endoplasmic reticulum 1 homolog (S. cerevisiae)	http://www.ncbi.nlm.nih.gov/gene?term=100125922
Bt.9348.1.S1_at	0.474516	16641.9	5.35625e-23	1.08462e-21	WDYHV1	510463	WDYHV motif containing 1	http://www.ncbi.nlm.nih.gov/gene?term=510463
Bt.21874.1.S1_at	-0.232327	16636.3	5.36815e-23	1.08462e-21	PCMTD1	521261	protein-L-isoaspartate (D-aspartate) O-methyltransferase domain containing 1	http://www.ncbi.nlm.nih.gov/gene?term=521261
Bt.24206.1.A1_at	-0.377653	16625.1	5.39184e-23	1.0857e-21	BTBD1	525916	BTB (POZ) domain containing 1	http://www.ncbi.nlm.nih.gov/gene?term=525916
Bt.10831.1.S1_at	-0.536975	16616.1	5.41095e-23	1.08586e-21	LYN	534996	v-yes-1 Yamaguchi sarcoma viral related oncogene homolog	http://www.ncbi.nlm.nih.gov/gene?term=534996
Bt.3599.1.S1_at	0.787577	16599.6	5.44621e-23	1.0864e-21	NPM1	614028	nucleophosmin (nucleolar phosphoprotein B23, numatrin)	http://www.ncbi.nlm.nih.gov/gene?term=614028
Bt.1549.2.S1_at	0.643336	16597.7	5.45033e-23	1.0864e-21	PPP2R5E	533617	protein phosphatase 2, regulatory subunit B', epsilon isoform	http://www.ncbi.nlm.nih.gov/gene?term=533617
Bt.4823.2.S1_a_at	0.835689	16562.4	5.52673e-23	1.09793e-21	ARPP19	282658	cAMP-regulated phosphoprotein, 19kDa	http://www.ncbi.nlm.nih.gov/gene?term=282658
Bt.848.1.S1_at	0.435161	16540	5.57567e-23	1.10278e-21	NDUFV2	282290	NADH dehydrogenase (ubiquinone) flavoprotein 2, 24kDa	http://www.ncbi.nlm.nih.gov/gene?term=282290
Bt.9124.1.A1_at	-0.972695	16534.3	5.58842e-23	1.10278e-21	WIPF1	540304	WAS/WASL interacting protein family, member 1	http://www.ncbi.nlm.nih.gov/gene?term=540304
Bt.9877.1.S1_at	1.07755	16499.4	5.66602e-23	1.11438e-21	HNRNPU	539950	heterogeneous nuclear ribonucleoprotein U (scaffold attachment factor A)	http://www.ncbi.nlm.nih.gov/gene?term=539950
Bt.3377.1.S1_at	0.701843	16481.7	5.70596e-23	1.11504e-21	EIF4A3	515145	eukaryotic translation initiation factor 4A3	http://www.ncbi.nlm.nih.gov/gene?term=515145
Bt.3800.1.S1_at	0.458643	16481.2	5.70707e-23	1.11504e-21	PNP	493724	purine nucleoside phosphorylase	http://www.ncbi.nlm.nih.gov/gene?term=493724
Bt.7631.1.S1_at	0.388244	16444.4	5.79104e-23	1.12459e-21	USP5	505280	ubiquitin specific peptidase 5 (isopeptidase T)	http://www.ncbi.nlm.nih.gov/gene?term=505280
Bt.12878.1.S1_at	-0.432281	16443.2	5.79392e-23	1.12459e-21	RNF4	617018	ring finger protein 4	http://www.ncbi.nlm.nih.gov/gene?term=617018
Bt.21181.1.S1_at	0.380896	16425.3	5.83522e-23	1.12578e-21	FOXK2	532359	forkhead box K2	http://www.ncbi.nlm.nih.gov/gene?term=532359
Bt.20168.1.A1_at	0.709168	16417.2	5.85409e-23	1.12578e-21	NA	NA	NA	http://www.ncbi.nlm.nih.gov/gene?term=NA
Bt.24258.1.S1_at	0.423395	16415.9	5.8571e-23	1.12578e-21	MAN1A1	530027	mannosidase, alpha, class 1A, member 1	http://www.ncbi.nlm.nih.gov/gene?term=530027
Bt.4495.1.S1_at	-0.539264	16342.9	6.0302e-23	1.1553e-21	SEPT9	100140583	septin 9	http://www.ncbi.nlm.nih.gov/gene?term=100140583
Bt.6947.1.S1_at	0.37559	16321.6	6.08189e-23	1.15937e-21	APRT	519017	adenine phosphoribosyltransferase	http://www.ncbi.nlm.nih.gov/gene?term=519017
Bt.59.1.S1_at	0.488466	16318	6.0906e-23	1.15937e-21	NDUFA8	327710	NADH dehydrogenase (ubiquinone) 1 alpha subcomplex, 8, 19kDa	http://www.ncbi.nlm.nih.gov/gene?term=327710
Bt.941.1.S1_at	0.574367	16286.5	6.16799e-23	1.17034e-21	PSMD9	513315	proteasome (prosome, macropain) 26S subunit, non-ATPase, 9	http://www.ncbi.nlm.nih.gov/gene?term=513315
Bt.11024.1.S1_at	0.925419	16257.3	6.24096e-23	1.17884e-21	SNRPB2	767873	small nuclear ribonucleoprotein polypeptide B	http://www.ncbi.nlm.nih.gov/gene?term=767873
Bt.21840.1.S1_at	0.637829	16252.6	6.25265e-23	1.17884e-21	C7H19orf42	613429	hypothetical protein LOC613429	http://www.ncbi.nlm.nih.gov/gene?term=613429
Bt.3388.1.S1_at	0.56909	16235.4	6.29602e-23	1.18325e-21	NANS	540602	N-acetylneuraminic acid synthase	http://www.ncbi.nlm.nih.gov/gene?term=540602
Bt.6727.1.S1_at	-0.459048	16218.8	6.33841e-23	1.18745e-21	COMMD7	514295	COMM domain containing 7	http://www.ncbi.nlm.nih.gov/gene?term=514295
Bt.893.1.S1_at	0.449734	16194.8	6.40002e-23	1.19521e-21	NDUFB6	327665	NADH dehydrogenase (ubiquinone) 1 beta subcomplex, 6, 17kDa	http://www.ncbi.nlm.nih.gov/gene?term=327665
Bt.24242.1.S1_at	0.863018	16176.2	6.44823e-23	1.19899e-21	C15H11orf46	523894	chromosome 11 open reading frame 46 ortholog	http://www.ncbi.nlm.nih.gov/gene?term=523894
Bt.28160.1.S1_at	0.771473	16171.4	6.46078e-23	1.19899e-21	RBM17	512694	RNA binding motif protein 17	http://www.ncbi.nlm.nih.gov/gene?term=512694
Bt.25072.1.S1_at	0.515896	16161	6.48792e-23	1.20027e-21	NFU1	615964	NFU1 iron-sulfur cluster scaffold homolog (S. cerevisiae)	http://www.ncbi.nlm.nih.gov/gene?term=615964
Bt.15845.1.S1_at	-0.84135	16143.9	6.53308e-23	1.20485e-21	PPP4R1	510230	protein phosphatase 4, regulatory subunit 1	http://www.ncbi.nlm.nih.gov/gene?term=510230
Bt.12557.1.S1_at	0.743294	16127.8	6.5758e-23	1.20563e-21	EXOSC9	508005	exosome component 9	http://www.ncbi.nlm.nih.gov/gene?term=508005
Bt.9047.1.S1_at	-0.403075	16121.8	6.59177e-23	1.20563e-21	DDT	615999	D-dopachrome tautomerase	http://www.ncbi.nlm.nih.gov/gene?term=615999
Bt.23288.1.S1_at	0.7905	16115.2	6.60948e-23	1.20563e-21	KHDRBS1	538775	KH domain containing, RNA binding, signal transduction associated 1	http://www.ncbi.nlm.nih.gov/gene?term=538775
Bt.7032.1.S1_at	0.409341	16111.7	6.61874e-23	1.20563e-21	ZNHIT3	504662	zinc finger, HIT-type containing 3	http://www.ncbi.nlm.nih.gov/gene?term=504662
Bt.7843.1.S1_at	0.566224	16103.3	6.64147e-23	1.20606e-21	JAGN1	539101	jagunal homolog 1 (Drosophila)	http://www.ncbi.nlm.nih.gov/gene?term=539101
Bt.25296.1.A1_at	0.64813	16073.8	6.72146e-23	1.21497e-21	ERGIC2	512481	ERGIC and golgi 2	http://www.ncbi.nlm.nih.gov/gene?term=512481
Bt.3448.2.S1_at	0.358254	16069.2	6.73405e-23	1.21497e-21	MAPK6	538094	mitogen-activated protein kinase 6	http://www.ncbi.nlm.nih.gov/gene?term=538094
Bt.5221.1.S1_at	-0.875026	16062.6	6.7521e-23	1.21497e-21	IRAK1	533953	interleukin-1 receptor-associated kinase 1	http://www.ncbi.nlm.nih.gov/gene?term=533953
Bt.99.1.S1_at	0.81231	16049.2	6.7891e-23	1.21792e-21	NDUFB4	327706	NADH dehydrogenase (ubiquinone) 1 beta subcomplex, 4, 15kDa	http://www.ncbi.nlm.nih.gov/gene?term=327706
Bt.20562.1.S1_at	0.590634	16034	6.83143e-23	1.22182e-21	NCOA4	525329	nuclear receptor coactivator 4	http://www.ncbi.nlm.nih.gov/gene?term=525329
Bt.9242.1.S1_at	0.455838	16014	6.88724e-23	1.22809e-21	MRPL41	506521	mitochondrial ribosomal protein L41	http://www.ncbi.nlm.nih.gov/gene?term=506521
Bt.2432.1.S1_at	-0.67847	15955.6	7.05382e-23	1.24713e-21	WTAP	532996	Wilms tumor 1 associated protein	http://www.ncbi.nlm.nih.gov/gene?term=532996
Bt.13237.1.S1_at	0.744652	15951.2	7.06653e-23	1.24713e-21	PSMA4	510423	proteasome (prosome, macropain) subunit, alpha type, 4	http://www.ncbi.nlm.nih.gov/gene?term=510423
Bt.17592.1.S1_at	-0.368938	15949.2	7.0724e-23	1.24713e-21	RAPGEF1	520454	Rap guanine nucleotide exchange factor (GEF) 1	http://www.ncbi.nlm.nih.gov/gene?term=520454
Bt.1205.1.A1_at	0.463995	15947.1	7.0783e-23	1.24713e-21	ELP2	511041	elongation protein 2 homolog (S. cerevisiae)	http://www.ncbi.nlm.nih.gov/gene?term=511041
Bt.4099.1.S1_at	0.866277	15939.2	7.10145e-23	1.2475e-21	VDAC2	282120	voltage-dependent anion channel 2	http://www.ncbi.nlm.nih.gov/gene?term=282120
Bt.5079.1.S1_at	0.566582	15920.7	7.1555e-23	1.25327e-21	PSMC4	510029	proteasome (prosome, macropain) 26S subunit, ATPase, 4	http://www.ncbi.nlm.nih.gov/gene?term=510029
Bt.26811.1.S1_at	0.411497	15897.7	7.22341e-23	1.26143e-21	SLC30A5	508169	solute carrier family 30 (zinc transporter), member 5	http://www.ncbi.nlm.nih.gov/gene?term=508169
Bt.5277.1.S1_at	-0.384294	15888.8	7.24981e-23	1.26184e-21	CDK20	510920	cyclin-dependent kinase 20	http://www.ncbi.nlm.nih.gov/gene?term=510920
Bt.11794.1.S1_at	1.56638	15880	7.27615e-23	1.26184e-21	HIGD1D	768057	HIG1 domain family, member 1D	http://www.ncbi.nlm.nih.gov/gene?term=768057
Bt.23109.1.S1_at	-0.619204	15875.5	7.28968e-23	1.26184e-21	HDAC1	404126	histone deacetylase 1	http://www.ncbi.nlm.nih.gov/gene?term=404126
Bt.22570.1.S1_at	0.63088	15867.7	7.31304e-23	1.26219e-21	PSMC6	518637	proteasome (prosome, macropain) 26S subunit, ATPase, 6	http://www.ncbi.nlm.nih.gov/gene?term=518637
Bt.12340.1.S1_at	0.586714	15844.3	7.3841e-23	1.27075e-21	PSMC1	506238	proteasome (prosome, macropain) 26S subunit, ATPase, 1	http://www.ncbi.nlm.nih.gov/gene?term=506238
Bt.10202.1.S1_at	0.472284	15815.2	7.47334e-23	1.27871e-21	RTN4	359718	reticulon 4	http://www.ncbi.nlm.nih.gov/gene?term=359718
Bt.13251.1.S1_at	-1.11299	15815.1	7.47354e-23	1.27871e-21	MFNG	505267	MFNG O-fucosylpeptide 3-beta-N-acetylglucosaminyltransferase	http://www.ncbi.nlm.nih.gov/gene?term=505267
Bt.20159.1.S1_at	0.491077	15787.1	7.56047e-23	1.28857e-21	ZC3H18	523958	zinc finger CCCH-type containing 18	http://www.ncbi.nlm.nih.gov/gene?term=523958
Bt.3288.1.A1_at	0.363083	15782.6	7.57468e-23	1.28857e-21	PIGY	514374	phosphatidylinositol glycan anchor biosynthesis, class Y	http://www.ncbi.nlm.nih.gov/gene?term=514374
Bt.21415.1.S1_at	-0.51884	15770.2	7.61385e-23	1.2915e-21	TBC1D14	618286	TBC1 domain family, member 14	http://www.ncbi.nlm.nih.gov/gene?term=618286
Bt.28039.1.S1_at	0.81013	15760.7	7.64379e-23	1.2915e-21	UBE2Z	100138178	ubiquitin-conjugating enzyme E2Z	http://www.ncbi.nlm.nih.gov/gene?term=100138178
Bt.28064.2.S1_at	0.322835	15756.4	7.65735e-23	1.2915e-21	ARL8B	511009	ADP-ribosylation factor-like 8B	http://www.ncbi.nlm.nih.gov/gene?term=511009
Bt.21745.1.S1_at	0.92713	15748.5	7.68247e-23	1.29205e-21	PARK7	511268	parkinson protein 7	http://www.ncbi.nlm.nih.gov/gene?term=511268
Bt.10005.1.S1_at	0.477567	15733	7.73204e-23	1.2967e-21	YIPF5	521829	Yip1 domain family, member 5	http://www.ncbi.nlm.nih.gov/gene?term=521829
Bt.6064.1.S1_at	0.449773	15714.3	7.79263e-23	1.30317e-21	GPANK1	617553	G patch domain and ankyrin repeats 1	http://www.ncbi.nlm.nih.gov/gene?term=617553
Bt.21343.2.A1_a_at	-0.650499	15675.3	7.92019e-23	1.31319e-21	GMFG	514407	glia maturation factor, gamma	http://www.ncbi.nlm.nih.gov/gene?term=514407
Bt.68.1.S1_at	0.562198	15674.1	7.92423e-23	1.31319e-21	NDUFB1	327690	NADH dehydrogenase (ubiquinone) 1 beta subcomplex, 1, 7kDa	http://www.ncbi.nlm.nih.gov/gene?term=327690
Bt.23553.1.S1_at	0.705767	15665.3	7.9532e-23	1.31319e-21	ZMAT2	782132	zinc finger, matrin-type 2	http://www.ncbi.nlm.nih.gov/gene?term=782132
Bt.26751.1.S1_at	0.609265	15661.9	7.96446e-23	1.31319e-21	WSB2	508388	WD repeat and SOCS box containing 2	http://www.ncbi.nlm.nih.gov/gene?term=508388
Bt.10121.1.A1_at	0.624943	15655.6	7.9854e-23	1.31319e-21	CSDE1	513993	cold shock domain containing E1, RNA-binding	http://www.ncbi.nlm.nih.gov/gene?term=513993
Bt.4615.1.S1_at	-1.52245	15655.6	7.98561e-23	1.31319e-21	ITGB2	281877	integrin, beta 2 (complement component 3 receptor 3 and 4 subunit)	http://www.ncbi.nlm.nih.gov/gene?term=281877
Bt.1774.1.S1_at	-0.926575	15643.1	8.02714e-23	1.31636e-21	MYO9B	513493	myosin IXB	http://www.ncbi.nlm.nih.gov/gene?term=513493
Bt.8331.1.S1_at	-0.466148	15612	8.13229e-23	1.32539e-21	C14H8orf82	618766	UPF0598 protein	http://www.ncbi.nlm.nih.gov/gene?term=618766
Bt.13298.1.S1_at	-0.500897	15601.1	8.16977e-23	1.32539e-21	TARS2	511740	threonyl-tRNA synthetase 2, mitochondrial (putative)	http://www.ncbi.nlm.nih.gov/gene?term=511740
Bt.28148.2.A1_at	0.307387	15593.4	8.19585e-23	1.32539e-21	FOXP4	517805	forkhead box P4	http://www.ncbi.nlm.nih.gov/gene?term=517805
Bt.22766.1.S1_at	0.500514	15592.3	8.19968e-23	1.32539e-21	SART3	505922	squamous cell carcinoma antigen recognized by T cells 3	http://www.ncbi.nlm.nih.gov/gene?term=505922
Bt.9576.3.S1_a_at	0.316188	15592.3	8.19968e-23	1.32539e-21	COMMD4	616960	COMM domain containing 4	http://www.ncbi.nlm.nih.gov/gene?term=616960
Bt.13688.1.S1_at	-0.422573	15587.4	8.2165e-23	1.32539e-21	PPP2R5C	505757	protein phosphatase 2, regulatory subunit B', gamma	http://www.ncbi.nlm.nih.gov/gene?term=505757
Bt.16469.1.S1_at	-0.87102	15573.4	8.26495e-23	1.32958e-21	TRABD	513765	TraB domain containing	http://www.ncbi.nlm.nih.gov/gene?term=513765
Bt.816.1.S1_at	0.912744	15550.4	8.34518e-23	1.33598e-21	RPF1	513081	ribosome production factor 1 homolog (S. cerevisiae)	http://www.ncbi.nlm.nih.gov/gene?term=513081
Bt.4253.3.S1_a_at	0.752352	15530.5	8.41538e-23	1.33598e-21	POLR2D	617422	polymerase (RNA) II (DNA directed) polypeptide D	http://www.ncbi.nlm.nih.gov/gene?term=617422
Bt.651.1.S1_at	0.527146	15520.2	8.45216e-23	1.33598e-21	SFRS13A	768310	splicing factor, arginine/serine-rich 13A	http://www.ncbi.nlm.nih.gov/gene?term=768310
Bt.5596.1.A1_at	0.380538	15512	8.48107e-23	1.33598e-21	SMARCA4	414274	SWI/SNF related, matrix associated, actin dependent regulator of chromatin, subfamily a, member 4	http://www.ncbi.nlm.nih.gov/gene?term=414274
Bt.27129.1.S1_at	0.36721	15503	8.51343e-23	1.33598e-21	SLC39A9	539399	solute carrier family 39 (zinc transporter), member 9	http://www.ncbi.nlm.nih.gov/gene?term=539399
Bt.13226.1.A1_at	-0.397096	15501.4	8.51928e-23	1.33598e-21	PLEKHF2	782597	pleckstrin homology domain containing, family F (with FYVE domain) member 2	http://www.ncbi.nlm.nih.gov/gene?term=782597
Bt.10225.1.A1_at	0.566273	15497	8.53497e-23	1.33598e-21	TBPL1	613818	TBP-like 1	http://www.ncbi.nlm.nih.gov/gene?term=613818
Bt.12406.1.S1_at	-0.755798	15483.5	8.58378e-23	1.33598e-21	TTLL12	511319	tubulin tyrosine ligase-like family, member 12	http://www.ncbi.nlm.nih.gov/gene?term=511319
Bt.4185.1.S1_at	0.564569	15482.6	8.58703e-23	1.33598e-21	NHP2L1	767931	NHP2 non-histone chromosome protein 2-like 1 (S. cerevisiae)	http://www.ncbi.nlm.nih.gov/gene?term=767931
Bt.22999.1.S1_at	-0.384847	15481.8	8.58997e-23	1.33598e-21	ATF6B	513928	activating transcription factor 6 beta	http://www.ncbi.nlm.nih.gov/gene?term=513928
Bt.20270.1.S1_at	-0.482655	15476.5	8.60939e-23	1.33598e-21	MSL1	787839	male-specific lethal 1 homolog (Drosophila)	http://www.ncbi.nlm.nih.gov/gene?term=787839
Bt.4393.1.S1_at	-0.484731	15475.5	8.61291e-23	1.33598e-21	WDR45	539190	WD repeat domain 45	http://www.ncbi.nlm.nih.gov/gene?term=539190
Bt.13240.1.S1_at	-0.372139	15473.1	8.62163e-23	1.33598e-21	CMTM3	787512	CKLF-like MARVEL transmembrane domain containing 3	http://www.ncbi.nlm.nih.gov/gene?term=787512
Bt.28852.1.S1_at	0.827935	15455.1	8.68731e-23	1.33598e-21	DNAAF2	534465	dynein, axonemal, assembly factor 2	http://www.ncbi.nlm.nih.gov/gene?term=534465
Bt.3135.1.A1_a_at	0.395227	15445.5	8.72275e-23	1.33598e-21	BRD7	526153	bromodomain containing 7	http://www.ncbi.nlm.nih.gov/gene?term=526153
Bt.13614.1.A1_at	1.21919	15442	8.73556e-23	1.33598e-21	ARMC1	514000	armadillo repeat containing 1	http://www.ncbi.nlm.nih.gov/gene?term=514000
Bt.7783.1.S1_a_at	-0.497705	15437.3	8.75314e-23	1.33598e-21	IGHM	404057	immunoglobulin heavy constant mu	http://www.ncbi.nlm.nih.gov/gene?term=404057
Bt.13480.1.S1_at	0.410411	15432.9	8.76956e-23	1.33598e-21	PCNA	515499	proliferating cell nuclear antigen	http://www.ncbi.nlm.nih.gov/gene?term=515499
Bt.1400.1.S1_at	0.59735	15430.8	8.7773e-23	1.33598e-21	MAPK1IP1L	540411	mitogen-activated protein kinase 1 interacting protein 1-like	http://www.ncbi.nlm.nih.gov/gene?term=540411
Bt.20010.1.S1_at	0.75528	15429.1	8.78344e-23	1.33598e-21	HERPUD1	613577	homocysteine-inducible, endoplasmic reticulum stress-inducible, ubiquitin-like domain member 1	http://www.ncbi.nlm.nih.gov/gene?term=613577
Bt.13382.1.S1_at	0.408565	15426	8.79495e-23	1.33598e-21	NA	NA	NA	http://www.ncbi.nlm.nih.gov/gene?term=NA
Bt.27293.1.S1_s_at	0.488773	15423.3	8.80499e-23	1.33598e-21	SF3A2	789082	splicing factor 3a, subunit 2, 66kDa	http://www.ncbi.nlm.nih.gov/gene?term=789082
Bt.26005.1.A1_at	0.79887	15418.3	8.82376e-23	1.33598e-21	CDK12	511513	cyclin-dependent kinase 12	http://www.ncbi.nlm.nih.gov/gene?term=511513
Bt.5333.2.S1_at	0.857693	15396.9	8.90415e-23	1.34362e-21	GRPEL1	515580	GrpE-like 1, mitochondrial (E. coli)	http://www.ncbi.nlm.nih.gov/gene?term=515580
Bt.20427.1.S1_at	0.44392	15392.9	8.91964e-23	1.34362e-21	UTP6	614984	UTP6, small subunit (SSU) processome component, homolog (yeast)	http://www.ncbi.nlm.nih.gov/gene?term=614984
Bt.13695.1.S1_at	-0.974589	15354.9	9.06465e-23	1.362e-21	MGRN1	616130	mahogunin, ring finger 1	http://www.ncbi.nlm.nih.gov/gene?term=616130
Bt.5176.1.S1_at	0.49701	15346.8	9.09624e-23	1.36329e-21	SLC25A6	282480	solute carrier family 25 (mitochondrial carrier; adenine nucleotide translocator), member 6	http://www.ncbi.nlm.nih.gov/gene?term=282480
Bt.2055.1.S1_at	-0.540006	15322.3	9.19155e-23	1.36852e-21	GNB2	281202	guanine nucleotide binding protein (G protein), beta polypeptide 2	http://www.ncbi.nlm.nih.gov/gene?term=281202
Bt.20168.3.A1_a_at	0.445598	15319.4	9.20279e-23	1.36852e-21	NA	NA	NA	http://www.ncbi.nlm.nih.gov/gene?term=NA
Bt.3991.1.S1_at	-0.852494	15313.8	9.2251e-23	1.36852e-21	ARAP1	511889	ArfGAP with RhoGAP domain, ankyrin repeat and PH domain 1	http://www.ncbi.nlm.nih.gov/gene?term=511889
Bt.4533.1.S1_at	0.46516	15313.7	9.2255e-23	1.36852e-21	TMEM147	535038	transmembrane protein 147	http://www.ncbi.nlm.nih.gov/gene?term=535038
Bt.8870.2.S1_at	0.967055	15308.3	9.24677e-23	1.36852e-21	LLPH	510518	LLP homolog, long-term synaptic facilitation (Aplysia)	http://www.ncbi.nlm.nih.gov/gene?term=510518
Bt.21942.1.S1_at	1.00826	15272.7	9.38847e-23	1.38603e-21	LOC784805	784805	hypothetical LOC784805	http://www.ncbi.nlm.nih.gov/gene?term=784805
Bt.12887.1.S1_at	0.521312	15256	9.45591e-23	1.38996e-21	EFTUD2	509425	elongation factor Tu GTP binding domain containing 2	http://www.ncbi.nlm.nih.gov/gene?term=509425
Bt.3538.3.S1_at	-0.582643	15253.4	9.46625e-23	1.38996e-21	APH1A	539247	anterior pharynx defective 1 homolog A (C. elegans)	http://www.ncbi.nlm.nih.gov/gene?term=539247
Bt.6016.1.S1_at	0.433768	15243.7	9.50576e-23	1.38996e-21	KRTCAP2	540389	keratinocyte associated protein 2	http://www.ncbi.nlm.nih.gov/gene?term=540389
Bt.9571.1.S1_at	0.511989	15242.9	9.50902e-23	1.38996e-21	RBM3	509771	RNA binding motif (RNP1, RRM) protein 3	http://www.ncbi.nlm.nih.gov/gene?term=509771
Bt.3436.1.S1_at	0.742211	15208.9	9.64894e-23	1.40472e-21	EIF3H	506873	eukaryotic translation initiation factor 3, subunit H	http://www.ncbi.nlm.nih.gov/gene?term=506873
Bt.22503.1.A1_at	-0.949936	15206.8	9.65745e-23	1.40472e-21	C1H21orf59	535482	chromosome 21 open reading frame 59 ortholog	http://www.ncbi.nlm.nih.gov/gene?term=535482
Bt.3193.1.A1_at	0.7171	15199.6	9.68752e-23	1.40564e-21	PSMD6	538625	proteasome (prosome, macropain) 26S subunit, non-ATPase, 6	http://www.ncbi.nlm.nih.gov/gene?term=538625
Bt.9479.2.S1_a_at	-0.470848	15180.8	9.76628e-23	1.4136e-21	PHF11	513331	PHD finger protein 11	http://www.ncbi.nlm.nih.gov/gene?term=513331
Bt.2689.1.S1_at	0.305734	15114.3	1.00504e-22	1.45117e-21	PRDX2	286793	peroxiredoxin 2	http://www.ncbi.nlm.nih.gov/gene?term=286793
Bt.18045.1.S1_at	0.307262	15102.6	1.01014e-22	1.45358e-21	MTPAP	511412	mitochondrial poly(A) polymerase	http://www.ncbi.nlm.nih.gov/gene?term=511412
Bt.886.1.S1_at	0.932907	15096.5	1.01282e-22	1.45358e-21	PSMA5	510155	proteasome (prosome, macropain) subunit, alpha type, 5	http://www.ncbi.nlm.nih.gov/gene?term=510155
Bt.19934.1.S1_at	0.802114	15093.7	1.01407e-22	1.45358e-21	SUGT1	515509	SGT1, suppressor of G2 allele of SKP1 (S. cerevisiae)	http://www.ncbi.nlm.nih.gov/gene?term=515509
Bt.13900.1.S1_at	0.35532	15078.5	1.02077e-22	1.45965e-21	TRAPPC2	616748	trafficking protein particle complex 2	http://www.ncbi.nlm.nih.gov/gene?term=616748
Bt.6313.1.S1_at	-0.706714	15054.1	1.03162e-22	1.47161e-21	RNF44	531968	ring finger protein 44	http://www.ncbi.nlm.nih.gov/gene?term=531968
Bt.28408.1.S1_at	0.857823	15026.9	1.04386e-22	1.48224e-21	MED1	520734	mediator complex subunit 1	http://www.ncbi.nlm.nih.gov/gene?term=520734
Bt.1165.1.S1_at	-0.614788	15026.5	1.04408e-22	1.48224e-21	ADCY7	281603	adenylate cyclase 7	http://www.ncbi.nlm.nih.gov/gene?term=281603
Bt.21928.1.S1_at	-0.540513	15010.3	1.05147e-22	1.48916e-21	FBRSL1	785549	fibrosin-like 1	http://www.ncbi.nlm.nih.gov/gene?term=785549
Bt.12868.1.S1_at	0.606866	14992.8	1.05952e-22	1.49215e-21	canx	407129	calnexin	http://www.ncbi.nlm.nih.gov/gene?term=407129
Bt.5016.1.S1_at	0.542009	14988.1	1.06165e-22	1.49215e-21	C19H17orf81	512976	chromosome 17 open reading frame 81 ortholog	http://www.ncbi.nlm.nih.gov/gene?term=512976
Bt.23964.1.S1_at	-1.07418	14986.6	1.06236e-22	1.49215e-21	MED24	504613	mediator complex subunit 24	http://www.ncbi.nlm.nih.gov/gene?term=504613
Bt.3706.1.S1_at	-0.673614	14983.8	1.06366e-22	1.49215e-21	TSC22D4	524543	TSC22 domain family, member 4	http://www.ncbi.nlm.nih.gov/gene?term=524543
Bt.10385.1.A1_at	-0.519426	14962.1	1.0738e-22	1.4986e-21	TMCO3	509611	transmembrane and coiled-coil domains 3	http://www.ncbi.nlm.nih.gov/gene?term=509611
Bt.10266.1.S1_at	0.760009	14959	1.07525e-22	1.4986e-21	PSMA1	515503	proteasome (prosome, macropain) subunit, alpha type, 1	http://www.ncbi.nlm.nih.gov/gene?term=515503
Bt.13808.1.A1_at	-0.460694	14952.8	1.07817e-22	1.4986e-21	UBAP1	517788	ubiquitin associated protein 1	http://www.ncbi.nlm.nih.gov/gene?term=517788
Bt.6496.1.S1_at	0.967898	14952.3	1.07839e-22	1.4986e-21	HBXIP	516090	hepatitis B virus x interacting protein	http://www.ncbi.nlm.nih.gov/gene?term=516090
Bt.64.1.S1_at	0.448704	14942.5	1.08303e-22	1.50154e-21	NDUFB7	338065	NADH dehydrogenase (ubiquinone) 1 beta subcomplex, 7, 18kDa	http://www.ncbi.nlm.nih.gov/gene?term=338065
Bt.5141.1.S2_at	-0.483982	14929.8	1.08908e-22	1.50639e-21	B4GALT1	281781	UDP-Gal:betaGlcNAc beta 1,4- galactosyltransferase, polypeptide 1	http://www.ncbi.nlm.nih.gov/gene?term=281781
Bt.2084.1.S1_at	-0.472	14869.6	1.11818e-22	1.54254e-21	TRAF7	511692	TNF receptor-associated factor 7	http://www.ncbi.nlm.nih.gov/gene?term=511692
Bt.13518.1.A1_at	-0.392299	14863.8	1.12108e-22	1.54254e-21	CRYZL1	506426	crystallin, zeta (quinone reductase)-like 1	http://www.ncbi.nlm.nih.gov/gene?term=506426
Bt.11457.1.S1_at	0.326749	14859.8	1.12303e-22	1.54254e-21	ITPA	613653	inosine triphosphatase (nucleoside triphosphate pyrophosphatase)	http://www.ncbi.nlm.nih.gov/gene?term=613653
Bt.8998.1.S1_a_at	-0.825098	14838.7	1.13349e-22	1.5533e-21	GPS2	518494	G protein pathway suppressor 2	http://www.ncbi.nlm.nih.gov/gene?term=518494
Bt.1731.1.S1_at	0.531703	14827.8	1.13895e-22	1.55718e-21	DNAJB6	282215	DnaJ (Hsp40) homolog, subfamily B, member 6	http://www.ncbi.nlm.nih.gov/gene?term=282215
Bt.7281.1.S1_at	0.4016	14812.7	1.1466e-22	1.56202e-21	ELOVL5	617293	ELOVL fatty acid elongase 5	http://www.ncbi.nlm.nih.gov/gene?term=617293
Bt.17969.1.A1_at	-0.823716	14810.3	1.14777e-22	1.56202e-21	SHKBP1	512402	SH3KBP1 binding protein 1	http://www.ncbi.nlm.nih.gov/gene?term=512402
Bt.20202.1.S1_at	-0.47842	14804.2	1.15087e-22	1.56265e-21	RALBP1	523324	ralA binding protein 1	http://www.ncbi.nlm.nih.gov/gene?term=523324
Bt.5045.1.S1_at	0.382787	14796.9	1.15462e-22	1.56396e-21	CPSF3	281712	cleavage and polyadenylation specific factor 3, 73kDa	http://www.ncbi.nlm.nih.gov/gene?term=281712
Bt.11306.1.S1_at	0.54781	14792	1.15712e-22	1.56396e-21	TAF11	507047	TAF11 RNA polymerase II, TATA box binding protein (TBP)-associated factor, 28kDa	http://www.ncbi.nlm.nih.gov/gene?term=507047
Bt.2834.1.S1_at	0.902518	14755.5	1.17596e-22	1.58579e-21	EIF1AX	511189	eukaryotic translation initiation factor 1A, X-linked	http://www.ncbi.nlm.nih.gov/gene?term=511189
Bt.2311.1.S1_at	-0.340456	14748.8	1.17946e-22	1.58579e-21	TRAFD1	512642	TRAF-type zinc finger domain containing 1	http://www.ncbi.nlm.nih.gov/gene?term=512642
Bt.26615.1.S1_at	0.769142	14745.2	1.18132e-22	1.58579e-21	CCDC124	510778	coiled-coil domain containing 124	http://www.ncbi.nlm.nih.gov/gene?term=510778
Bt.5261.1.S1_at	-0.573267	14740.1	1.18399e-22	1.58579e-21	GPAA1	513395	glycosylphosphatidylinositol anchor attachment protein 1 homolog (yeast)	http://www.ncbi.nlm.nih.gov/gene?term=513395
Bt.1342.2.S1_a_at	0.70359	14721.3	1.19391e-22	1.59547e-21	CHTOP	616638	chromatin target of PRMT1	http://www.ncbi.nlm.nih.gov/gene?term=616638
Bt.12043.1.S1_at	0.345369	14707	1.20151e-22	1.60055e-21	FAM114A2	511198	family with sequence similarity 114, member A2	http://www.ncbi.nlm.nih.gov/gene?term=511198
Bt.5073.1.S1_at	0.643184	14704	1.20312e-22	1.60055e-21	TMED4	508729	transmembrane emp24 protein transport domain containing 4	http://www.ncbi.nlm.nih.gov/gene?term=508729
Bt.13626.1.S1_at	0.468321	14694.3	1.20835e-22	1.60182e-21	TDP2	507579	tyrosyl-DNA phosphodiesterase 2	http://www.ncbi.nlm.nih.gov/gene?term=507579
Bt.4457.1.S1_at	-0.481401	14687.9	1.21178e-22	1.60182e-21	PAFAH1B2	282514	platelet-activating factor acetylhydrolase 1b, catalytic subunit 2 (30kDa)	http://www.ncbi.nlm.nih.gov/gene?term=282514
Bt.6827.1.S1_at	0.842135	14687.1	1.21219e-22	1.60182e-21	PSMA3	505176	proteasome (prosome, macropain) subunit, alpha type, 3	http://www.ncbi.nlm.nih.gov/gene?term=505176
Bt.9250.1.A1_at	-0.43145	14680	1.21604e-22	1.60333e-21	IRAK4	533692	interleukin-1 receptor-associated kinase 4	http://www.ncbi.nlm.nih.gov/gene?term=533692
Bt.2626.1.S1_at	-0.90301	14622.8	1.24748e-22	1.63887e-21	CD47	282661	CD47 molecule	http://www.ncbi.nlm.nih.gov/gene?term=282661
Bt.20185.1.A1_at	-0.421329	14619.6	1.24925e-22	1.63887e-21	SLC15A4	510499	solute carrier family 15, member 4	http://www.ncbi.nlm.nih.gov/gene?term=510499
Bt.24451.1.S1_at	0.414328	14612.2	1.25342e-22	1.63887e-21	C15H11orf58	616182	small acidic protein	http://www.ncbi.nlm.nih.gov/gene?term=616182
Bt.19431.1.S1_at	0.392352	14607.7	1.25594e-22	1.63887e-21	MRPS14	445421	mitochondrial ribosomal protein S14	http://www.ncbi.nlm.nih.gov/gene?term=445421
Bt.5737.1.S1_at	0.447023	14606.1	1.25683e-22	1.63887e-21	VPS26A	510574	vacuolar protein sorting 26 homolog A (S. pombe)	http://www.ncbi.nlm.nih.gov/gene?term=510574
Bt.20023.1.S1_at	-0.330364	14587.5	1.26731e-22	1.6489e-21	KIAA1967	507114	p30 DBC protein	http://www.ncbi.nlm.nih.gov/gene?term=507114
Bt.3576.1.S1_at	0.832676	14566.9	1.27907e-22	1.65917e-21	LSM3	614759	LSM3 homolog, U6 small nuclear RNA associated (S. cerevisiae)	http://www.ncbi.nlm.nih.gov/gene?term=614759
Bt.4902.1.S1_at	-0.429921	14560.8	1.28259e-22	1.65917e-21	CTSZ	404187	cathepsin Z	http://www.ncbi.nlm.nih.gov/gene?term=404187
Bt.2587.1.S1_at	0.421319	14559	1.28362e-22	1.65917e-21	FH	520260	fumarate hydratase	http://www.ncbi.nlm.nih.gov/gene?term=520260
Bt.2005.1.S1_at	0.469408	14539.6	1.29486e-22	1.67006e-21	LSM1	535447	LSM1 homolog, U6 small nuclear RNA associated (S. cerevisiae)	http://www.ncbi.nlm.nih.gov/gene?term=535447
Bt.5017.1.S1_at	-0.956314	14534.3	1.29797e-22	1.67043e-21	SH3GL1	512719	SH3-domain GRB2-like 1	http://www.ncbi.nlm.nih.gov/gene?term=512719
Bt.5524.1.S1_at	0.640304	14526.7	1.30239e-22	1.67248e-21	YTHDF2	541050	YTH domain family, member 2	http://www.ncbi.nlm.nih.gov/gene?term=541050
Bt.1544.1.S1_at	0.710408	14512.9	1.31051e-22	1.67927e-21	PFDN2	404138	prefoldin subunit 2	http://www.ncbi.nlm.nih.gov/gene?term=404138
Bt.2223.1.S1_at	0.429355	14507.3	1.31386e-22	1.67992e-21	ENY2	614069	enhancer of yellow 2 homolog (Drosophila)	http://www.ncbi.nlm.nih.gov/gene?term=614069
Bt.10068.1.S1_at	0.417318	14486.4	1.32627e-22	1.68928e-21	INTS9	533964	integrator complex subunit 9	http://www.ncbi.nlm.nih.gov/gene?term=533964
Bt.20040.1.S1_at	0.656783	14484.2	1.3276e-22	1.68928e-21	WDR61	513208	WD repeat domain 61	http://www.ncbi.nlm.nih.gov/gene?term=513208
Bt.11508.1.S1_at	0.362687	14480.6	1.32974e-22	1.68928e-21	NCBP2	510872	nuclear cap binding protein subunit 2, 20kDa	http://www.ncbi.nlm.nih.gov/gene?term=510872
Bt.11135.1.S1_at	-0.442073	14466.9	1.338e-22	1.69614e-21	MPV17	505763	MpV17 mitochondrial inner membrane protein	http://www.ncbi.nlm.nih.gov/gene?term=505763
Bt.9833.1.S1_a_at	0.410153	14456.4	1.34435e-22	1.70054e-21	CHCHD7	616237	coiled-coil-helix-coiled-coil-helix domain containing 7	http://www.ncbi.nlm.nih.gov/gene?term=616237
Bt.13876.1.A1_at	0.384968	14440.7	1.35397e-22	1.70604e-21	TCEA1	505722	transcription elongation factor A (SII), 1	http://www.ncbi.nlm.nih.gov/gene?term=505722
Bt.25249.1.A1_at	0.907874	14430.2	1.36037e-22	1.70604e-21	POLR2K	614776	polymerase (RNA) II (DNA directed) polypeptide K, 7.0kDa	http://www.ncbi.nlm.nih.gov/gene?term=614776
Bt.4845.1.S1_at	0.889198	14424.2	1.36408e-22	1.70604e-21	WBSCR22	513878	Williams Beuren syndrome chromosome region 22 protein	http://www.ncbi.nlm.nih.gov/gene?term=513878
Bt.21216.1.S1_at	0.855742	14414.8	1.36991e-22	1.70604e-21	CXorf56	504687	chromosome X open reading frame 56 ortholog	http://www.ncbi.nlm.nih.gov/gene?term=504687
Bt.21675.1.S1_at	0.737663	14414.7	1.36999e-22	1.70604e-21	METAP2	404150	methionyl aminopeptidase 2	http://www.ncbi.nlm.nih.gov/gene?term=404150
Bt.17344.1.S1_at	0.532477	14413.7	1.3706e-22	1.70604e-21	C7H19orf56	508733	chromosome 19 open reading frame 56 ortholog	http://www.ncbi.nlm.nih.gov/gene?term=508733
Bt.14098.1.S1_at	-0.822219	14403.7	1.37683e-22	1.70604e-21	MAPRE2	510159	microtubule-associated protein, RP/EB family, member 2	http://www.ncbi.nlm.nih.gov/gene?term=510159
Bt.4249.1.S1_at	0.546455	14397.9	1.38047e-22	1.70604e-21	KDM5A	507962	lysine (K)-specific demethylase 5A	http://www.ncbi.nlm.nih.gov/gene?term=507962
Bt.11175.1.S1_at	-0.344084	14397	1.38105e-22	1.70604e-21	DCAF15	539970	DDB1 and CUL4 associated factor 15	http://www.ncbi.nlm.nih.gov/gene?term=539970
Bt.15766.1.S1_at	0.4205	14396.3	1.38147e-22	1.70604e-21	NA	NA	NA	http://www.ncbi.nlm.nih.gov/gene?term=NA
Bt.27215.1.S1_at	0.359673	14395.3	1.3821e-22	1.70604e-21	MEMO1	615803	mediator of cell motility 1	http://www.ncbi.nlm.nih.gov/gene?term=615803
Bt.4757.1.S1_at	-0.546316	14392.7	1.38376e-22	1.70604e-21	ARHGDIB	327676	Rho GDP dissociation inhibitor (GDI) beta	http://www.ncbi.nlm.nih.gov/gene?term=327676
Bt.1217.1.A1_a_at	0.798207	14388.9	1.38615e-22	1.70604e-21	TOMM70A	507707	translocase of outer mitochondrial membrane 70 homolog A (S. cerevisiae)	http://www.ncbi.nlm.nih.gov/gene?term=507707
Bt.2559.1.S1_at	0.437686	14352.7	1.40912e-22	1.72473e-21	CETN2	508601	centrin, EF-hand protein, 2	http://www.ncbi.nlm.nih.gov/gene?term=508601
Bt.15698.1.S1_at	0.651205	14348.3	1.41199e-22	1.72473e-21	CCDC47	540167	coiled-coil domain containing 47	http://www.ncbi.nlm.nih.gov/gene?term=540167
Bt.1768.1.A1_at	0.798276	14341.1	1.41661e-22	1.72473e-21	THOC4	537706	THO complex 4	http://www.ncbi.nlm.nih.gov/gene?term=537706
Bt.11666.1.S1_at	-0.478513	14338.2	1.41846e-22	1.72473e-21	SCAP	507878	SREBF chaperone	http://www.ncbi.nlm.nih.gov/gene?term=507878
Bt.7632.1.S1_a_at	-0.374271	14335.8	1.42001e-22	1.72473e-21	NCKAP1L	513641	NCK-associated protein 1-like	http://www.ncbi.nlm.nih.gov/gene?term=513641
Bt.10878.1.S1_at	-0.367682	14327.4	1.42547e-22	1.72473e-21	HPS1	515531	Hermansky-Pudlak syndrome 1	http://www.ncbi.nlm.nih.gov/gene?term=515531
Bt.65.1.S1_at	0.439578	14327.3	1.42555e-22	1.72473e-21	NDUFA2	327698	NADH dehydrogenase (ubiquinone) 1 alpha subcomplex, 2, 8kDa	http://www.ncbi.nlm.nih.gov/gene?term=327698
Bt.11035.1.S1_at	-1.18669	14324	1.42766e-22	1.72473e-21	MESDC1	616452	mesoderm development candidate 1	http://www.ncbi.nlm.nih.gov/gene?term=616452
Bt.24397.1.S1_at	0.838912	14317.6	1.43188e-22	1.72473e-21	NA	NA	NA	http://www.ncbi.nlm.nih.gov/gene?term=NA
Bt.3279.1.S1_at	-0.387699	14317.1	1.43221e-22	1.72473e-21	SH3GLB2	504750	SH3-domain GRB2-like endophilin B2	http://www.ncbi.nlm.nih.gov/gene?term=504750
Bt.13559.1.S1_at	0.954149	14315.3	1.43339e-22	1.72473e-21	CCDC59	615189	coiled-coil domain containing 59	http://www.ncbi.nlm.nih.gov/gene?term=615189
Bt.12713.1.S1_at	0.523696	14300	1.44345e-22	1.73195e-21	GLOD4	512334	glyoxalase domain containing 4	http://www.ncbi.nlm.nih.gov/gene?term=512334
Bt.27840.1.S1_at	0.770304	14289.4	1.45041e-22	1.73195e-21	MRPS23	515228	mitochondrial ribosomal protein S23	http://www.ncbi.nlm.nih.gov/gene?term=515228
Bt.7495.1.S1_at	-1.35739	14287.2	1.45192e-22	1.73195e-21	HGSNAT	511607	heparan-alpha-glucosaminide N-acetyltransferase	http://www.ncbi.nlm.nih.gov/gene?term=511607
Bt.24406.1.A1_at	0.770551	14285.9	1.4528e-22	1.73195e-21	TMEM185B	526189	transmembrane protein 185B	http://www.ncbi.nlm.nih.gov/gene?term=526189
Bt.8062.1.S1_at	0.770804	14284	1.45402e-22	1.73195e-21	PSMC5	282015	proteasome (prosome, macropain) 26S subunit, ATPase, 5	http://www.ncbi.nlm.nih.gov/gene?term=282015
Bt.9801.1.S1_at	-0.501225	14256.7	1.47233e-22	1.75024e-21	MTMR10	615443	myotubularin related protein 10	http://www.ncbi.nlm.nih.gov/gene?term=615443
Bt.4234.1.S1_at	0.372762	14247.3	1.47865e-22	1.75423e-21	HK1	280817	hexokinase 1	http://www.ncbi.nlm.nih.gov/gene?term=280817
Bt.27362.1.A1_at	0.810043	14232.4	1.48882e-22	1.75939e-21	ANKHD1	509490	ankyrin repeat and KH domain containing 1	http://www.ncbi.nlm.nih.gov/gene?term=509490
Bt.28464.1.S1_at	-0.48351	14231	1.48978e-22	1.75939e-21	SRSF4	614310	serine/arginine-rich splicing factor 4	http://www.ncbi.nlm.nih.gov/gene?term=614310
Bt.5360.1.S1_a_at	0.498781	14227.9	1.49191e-22	1.75939e-21	PAPOLA	338051	poly(A) polymerase alpha	http://www.ncbi.nlm.nih.gov/gene?term=338051
Bt.2830.1.S1_a_at	0.913704	14210.1	1.50417e-22	1.77031e-21	ZCCHC17	538816	zinc finger, CCHC domain containing 17	http://www.ncbi.nlm.nih.gov/gene?term=538816
Bt.14035.1.S1_at	-0.376351	14204.5	1.50806e-22	1.77137e-21	PRKCB	282325	protein kinase C, beta	http://www.ncbi.nlm.nih.gov/gene?term=282325
Bt.1548.1.S1_at	0.317916	14180	1.52519e-22	1.77786e-21	IFI30	615930	gamma-inducible protein 30	http://www.ncbi.nlm.nih.gov/gene?term=615930
Bt.8828.1.S1_at	-0.959926	14175.2	1.52856e-22	1.77786e-21	NA	NA	NA	http://www.ncbi.nlm.nih.gov/gene?term=NA
Bt.6465.1.S1_at	0.694304	14174.1	1.52933e-22	1.77786e-21	CYCS	510767	cytochrome c, somatic	http://www.ncbi.nlm.nih.gov/gene?term=510767
Bt.22978.1.S1_a_at	-0.679115	14172.1	1.5307e-22	1.77786e-21	IFITM1	353510	interferon induced transmembrane protein 1 (9-27)	http://www.ncbi.nlm.nih.gov/gene?term=353510
Bt.1290.1.A1_a_at	0.972026	14170.5	1.53189e-22	1.77786e-21	PSMB2	516919	proteasome (prosome, macropain) subunit, beta type, 2	http://www.ncbi.nlm.nih.gov/gene?term=516919
Bt.28419.1.S1_at	0.88633	14160.6	1.53887e-22	1.77786e-21	CISD2	781260	CDGSH iron sulfur domain 2	http://www.ncbi.nlm.nih.gov/gene?term=781260
Bt.442.1.S1_at	0.719587	14160.4	1.53899e-22	1.77786e-21	ATP5O	281640	ATP synthase, H+ transporting, mitochondrial F1 complex, O subunit	http://www.ncbi.nlm.nih.gov/gene?term=281640
Bt.7437.1.S1_at	0.491402	14154.8	1.54299e-22	1.77786e-21	NOMO2	515570	NODAL modulator 2	http://www.ncbi.nlm.nih.gov/gene?term=515570
Bt.1855.1.S1_at	-0.540831	14153.2	1.54416e-22	1.77786e-21	CST3	281102	cystatin C	http://www.ncbi.nlm.nih.gov/gene?term=281102
Bt.24721.1.S1_at	0.690348	14153	1.54425e-22	1.77786e-21	C28H1orf131	514234	hypothetical LOC514234	http://www.ncbi.nlm.nih.gov/gene?term=514234
Bt.21219.1.S1_at	-0.939338	14149.7	1.54662e-22	1.77786e-21	ITGAE	100140050	integrin, alpha E (antigen CD103, human mucosal lymphocyte antigen 1; alpha polypeptide)	http://www.ncbi.nlm.nih.gov/gene?term=100140050
Bt.20549.1.S1_at	-1.38418	14145.1	1.54991e-22	1.77819e-21	RGS19	539036	regulator of G-protein signaling 19	http://www.ncbi.nlm.nih.gov/gene?term=539036
Bt.9269.1.S1_at	0.642526	14139.7	1.55382e-22	1.77923e-21	SERP1	528100	stress-associated endoplasmic reticulum protein 1	http://www.ncbi.nlm.nih.gov/gene?term=528100
Bt.10208.1.S1_at	0.39761	14134.5	1.55757e-22	1.78008e-21	TMEM128	513824	transmembrane protein 128	http://www.ncbi.nlm.nih.gov/gene?term=513824
Bt.18891.1.S1_at	-0.438035	14126.2	1.56351e-22	1.78342e-21	ERGIC3	509546	ERGIC and golgi 3	http://www.ncbi.nlm.nih.gov/gene?term=509546
Bt.11138.1.S1_at	0.7571	14121.1	1.56719e-22	1.78419e-21	POLR2F	534232	polymerase (RNA) II (DNA directed) polypeptide F	http://www.ncbi.nlm.nih.gov/gene?term=534232
Bt.19984.1.S1_at	0.427773	14099.8	1.58276e-22	1.79721e-21	VMA21	613674	VMA21 vacuolar H+-ATPase homolog (S. cerevisiae)	http://www.ncbi.nlm.nih.gov/gene?term=613674
Bt.28342.1.S1_at	0.379368	14094.1	1.58695e-22	1.79721e-21	C13H20orf11	505570	chromosome 20 open reading frame 11 ortholog	http://www.ncbi.nlm.nih.gov/gene?term=505570
Bt.2453.1.S1_at	0.664281	14089.2	1.59054e-22	1.79721e-21	POLR2H	505599	polymerase (RNA) II (DNA directed) polypeptide H	http://www.ncbi.nlm.nih.gov/gene?term=505599
Bt.2439.1.S1_at	-0.393362	14088.9	1.59078e-22	1.79721e-21	NUMA1	513091	nuclear mitotic apparatus protein 1	http://www.ncbi.nlm.nih.gov/gene?term=513091
Bt.10862.1.S1_at	0.417985	14075.3	1.60087e-22	1.80517e-21	EEFSEC	532824	eukaryotic elongation factor, selenocysteine-tRNA-specific	http://www.ncbi.nlm.nih.gov/gene?term=532824
Bt.3730.1.S1_at	0.603465	14065.4	1.60825e-22	1.80806e-21	LMO4	614212	LIM domain only 4	http://www.ncbi.nlm.nih.gov/gene?term=614212
Bt.7933.1.S1_at	-0.524874	14063.7	1.60954e-22	1.80806e-21	LOC100139548	100139548	superkiller viralicidic activity 2-like	http://www.ncbi.nlm.nih.gov/gene?term=100139548
Bt.5451.1.S1_at	-0.496798	14048.7	1.6208e-22	1.81289e-21	RAB5C	613749	RAB5C, member RAS oncogene family	http://www.ncbi.nlm.nih.gov/gene?term=613749
Bt.5754.1.S1_at	0.31565	14047	1.62209e-22	1.81289e-21	STRAP	510201	serine/threonine kinase receptor associated protein	http://www.ncbi.nlm.nih.gov/gene?term=510201
Bt.4302.1.S1_at	0.598989	14036.7	1.62982e-22	1.81289e-21	NUP188	504307	nucleoporin 188kDa	http://www.ncbi.nlm.nih.gov/gene?term=504307
Bt.25441.1.A1_s_at	0.750822	14036.4	1.63005e-22	1.81289e-21	MFAP1	510905	microfibrillar-associated protein 1	http://www.ncbi.nlm.nih.gov/gene?term=510905
Bt.1573.2.S1_a_at	0.674092	14033.9	1.632e-22	1.81289e-21	FDX1	281157	ferredoxin 1	http://www.ncbi.nlm.nih.gov/gene?term=281157
Bt.22853.1.S1_at	-0.497849	14033.6	1.63221e-22	1.81289e-21	C17H22orf13	517135	chromosome 22 open reading frame 13 ortholog	http://www.ncbi.nlm.nih.gov/gene?term=517135
Bt.20006.1.A1_at	0.681011	14022.4	1.64071e-22	1.81891e-21	EIF4G3	534618	eukaryotic translation initiation factor 4 gamma, 3	http://www.ncbi.nlm.nih.gov/gene?term=534618
Bt.28408.2.S1_at	0.892265	14008.8	1.65115e-22	1.82707e-21	MED1	520734	mediator complex subunit 1	http://www.ncbi.nlm.nih.gov/gene?term=520734
Bt.3929.1.S1_at	-0.584989	13990.9	1.66504e-22	1.839e-21	SETD8	532622	SET domain containing (lysine methyltransferase) 8	http://www.ncbi.nlm.nih.gov/gene?term=532622
Bt.4694.1.S1_at	0.626499	13980.8	1.67289e-22	1.84423e-21	EIF3I	521747	eukaryotic translation initiation factor 3, subunit I	http://www.ncbi.nlm.nih.gov/gene?term=521747
Bt.3386.1.S1_at	0.633304	13966.8	1.68389e-22	1.8529e-21	CCDC127	100125239	coiled-coil domain containing 127	http://www.ncbi.nlm.nih.gov/gene?term=100125239
Bt.24273.2.S1_a_at	0.615505	13962.8	1.68704e-22	1.85292e-21	TAF12	614227	TAF12 RNA polymerase II, TATA box binding protein (TBP)-associated factor, 20kDa	http://www.ncbi.nlm.nih.gov/gene?term=614227
Bt.23277.1.A1_at	0.496765	13954.6	1.69359e-22	1.85667e-21	HNRPDL	534770	heterogeneous nuclear ribonucleoprotein D-like	http://www.ncbi.nlm.nih.gov/gene?term=534770
Bt.15696.1.S1_at	0.966487	13947.3	1.69938e-22	1.85958e-21	SELS	512276	selenoprotein S	http://www.ncbi.nlm.nih.gov/gene?term=512276
Bt.9039.1.S1_at	0.665059	13906	1.73264e-22	1.89248e-21	SCAF4	541016	SR-related CTD-associated factor 4	http://www.ncbi.nlm.nih.gov/gene?term=541016
Bt.12309.1.S1_at	0.849701	13898.7	1.73854e-22	1.89542e-21	HSPA8	281831	heat shock 70kDa protein 8	http://www.ncbi.nlm.nih.gov/gene?term=281831
Bt.27809.1.S1_at	0.626296	13886.2	1.74879e-22	1.90309e-21	KLHDC4	509550	kelch domain containing 4	http://www.ncbi.nlm.nih.gov/gene?term=509550
Bt.712.1.S2_at	0.611004	13881.3	1.75285e-22	1.90401e-21	TOMM22	510780	translocase of outer mitochondrial membrane 22 homolog (yeast)	http://www.ncbi.nlm.nih.gov/gene?term=510780
Bt.892.1.S1_at	0.495658	13868.3	1.76367e-22	1.91225e-21	COX7A2L	540225	cytochrome c oxidase subunit VIIa polypeptide 2 like	http://www.ncbi.nlm.nih.gov/gene?term=540225
Bt.21035.1.S1_at	-0.871467	13841.1	1.7864e-22	1.93336e-21	HNRNPUL1	533197	heterogeneous nuclear ribonucleoprotein U-like 1	http://www.ncbi.nlm.nih.gov/gene?term=533197
Bt.3110.1.S1_at	0.513612	13809.5	1.81333e-22	1.95361e-21	AP1G1	507677	adaptor-related protein complex 1, gamma 1 subunit	http://www.ncbi.nlm.nih.gov/gene?term=507677
Bt.1262.1.S1_at	0.62642	13808.1	1.81448e-22	1.95361e-21	FUNDC2	281813	FUN14 domain containing 2	http://www.ncbi.nlm.nih.gov/gene?term=281813
Bt.4909.1.S1_at	-0.61755	13807.5	1.81501e-22	1.95361e-21	STARD3	511267	StAR-related lipid transfer (START) domain containing 3	http://www.ncbi.nlm.nih.gov/gene?term=511267
Bt.16750.2.A1_at	0.466886	13742.7	1.87167e-22	2.00947e-21	EBAG9	538551	estrogen receptor binding site associated, antigen, 9	http://www.ncbi.nlm.nih.gov/gene?term=538551
Bt.22084.1.A1_at	0.424822	13740.1	1.87398e-22	2.00947e-21	NA	NA	NA	http://www.ncbi.nlm.nih.gov/gene?term=NA
Bt.12465.1.A1_at	0.743765	13735.2	1.87835e-22	2.00947e-21	RRM1	505537	ribonucleotide reductase M1	http://www.ncbi.nlm.nih.gov/gene?term=505537
Bt.8821.1.S1_at	0.697816	13732.8	1.88048e-22	2.00947e-21	LARP1	505690	La ribonucleoprotein domain family, member 1	http://www.ncbi.nlm.nih.gov/gene?term=505690
Bt.21032.1.S1_at	0.492627	13722.3	1.88998e-22	2.01598e-21	NUDCD2	532693	NudC domain containing 2	http://www.ncbi.nlm.nih.gov/gene?term=532693
Bt.2510.1.A1_at	-0.978943	13712	1.89921e-22	2.02218e-21	SRSF5	510474	serine/arginine-rich splicing factor 5	http://www.ncbi.nlm.nih.gov/gene?term=510474
Bt.22854.2.S1_at	0.612112	13704.8	1.90575e-22	2.0255e-21	FASN	281152	fatty acid synthase	http://www.ncbi.nlm.nih.gov/gene?term=281152
Bt.3050.1.S1_at	0.507757	13689.4	1.91982e-22	2.03651e-21	EIF2B2	513958	eukaryotic translation initiation factor 2B, subunit 2 beta, 39kDa	http://www.ncbi.nlm.nih.gov/gene?term=513958
Bt.20191.1.S1_at	0.548082	13686	1.92299e-22	2.03651e-21	LUC7L2	516355	LUC7-like 2 (S. cerevisiae)	http://www.ncbi.nlm.nih.gov/gene?term=516355
Bt.21430.2.A1_at	0.447332	13668.6	1.93905e-22	2.04985e-21	MRPL49	508359	mitochondrial ribosomal protein L49	http://www.ncbi.nlm.nih.gov/gene?term=508359
Bt.1599.1.S1_at	0.58974	13652.8	1.95375e-22	2.05926e-21	TRAPPC3	538669	trafficking protein particle complex 3	http://www.ncbi.nlm.nih.gov/gene?term=538669
Bt.2575.1.S1_at	0.544174	13651.5	1.9549e-22	2.05926e-21	PSME1	510041	proteasome (prosome, macropain) activator subunit 1 (PA28 alpha)	http://www.ncbi.nlm.nih.gov/gene?term=510041
Bt.10076.1.S1_at	-0.388833	13645.8	1.96031e-22	2.06129e-21	RCSD1	512205	RCSD domain containing 1	http://www.ncbi.nlm.nih.gov/gene?term=512205
Bt.26976.1.S1_at	0.458543	13635.2	1.97026e-22	2.06807e-21	COX11	510509	COX11 homolog, cytochrome c oxidase assembly protein (yeast)	http://www.ncbi.nlm.nih.gov/gene?term=510509
Bt.4938.1.S1_at	0.38802	13630.5	1.97474e-22	2.06886e-21	PPM1G	286880	protein phosphatase, Mg2+/Mn2+ dependent, 1G	http://www.ncbi.nlm.nih.gov/gene?term=286880
Bt.23606.2.S1_at	-0.741531	13627	1.978e-22	2.06886e-21	LOC100336813	100336813	hypothetical LOC100336813	http://www.ncbi.nlm.nih.gov/gene?term=100336813
Bt.21321.1.S1_at	-0.536271	13606	1.99809e-22	2.08619e-21	ZNF7	785799	zinc finger protein 7	http://www.ncbi.nlm.nih.gov/gene?term=785799
Bt.1646.1.S1_at	0.537427	13581.1	2.02215e-22	2.10759e-21	EIF3L	514449	eukaryotic translation initiation factor 3, subunit L	http://www.ncbi.nlm.nih.gov/gene?term=514449
Bt.22563.1.A1_s_at	0.501392	13569.5	2.03346e-22	2.11566e-21	CSDE1	513993	cold shock domain containing E1, RNA-binding	http://www.ncbi.nlm.nih.gov/gene?term=513993
Bt.6427.1.S1_at	0.809771	13562.4	2.04043e-22	2.11804e-21	CCT4	613336	chaperonin containing TCP1, subunit 4 (delta)	http://www.ncbi.nlm.nih.gov/gene?term=613336
Bt.26589.1.S1_at	-0.671864	13559.9	2.04291e-22	2.11804e-21	MARCH6	540371	membrane-associated ring finger (C3HC4) 6	http://www.ncbi.nlm.nih.gov/gene?term=540371
Bt.25002.1.S1_at	0.97708	13545.4	2.05723e-22	2.12916e-21	CLNS1A	613968	chloride channel, nucleotide-sensitive, 1A	http://www.ncbi.nlm.nih.gov/gene?term=613968
Bt.5717.1.S1_at	0.405487	13525.8	2.07674e-22	2.1456e-21	C9H6orf115	505914	chromosome 6 open reading frame 115 ortholog	http://www.ncbi.nlm.nih.gov/gene?term=505914
Bt.4796.1.S1_at	0.383154	13513	2.08967e-22	2.15219e-21	PREP	286818	prolyl endopeptidase	http://www.ncbi.nlm.nih.gov/gene?term=286818
Bt.9973.1.S2_at	-0.623706	13507.2	2.0955e-22	2.15219e-21	ITGB1	281876	integrin, beta 1 (fibronectin receptor, beta polypeptide, antigen CD29 includes MDF2, MSK12)	http://www.ncbi.nlm.nih.gov/gene?term=281876
Bt.22662.1.S1_at	0.399372	13502.3	2.10051e-22	2.15219e-21	TBP	516578	TATA box binding protein	http://www.ncbi.nlm.nih.gov/gene?term=516578
Bt.7836.1.S1_at	0.713001	13502.3	2.10056e-22	2.15219e-21	NUTF2	614921	nuclear transport factor 2	http://www.ncbi.nlm.nih.gov/gene?term=614921
Bt.9728.1.S1_at	0.965991	13501.5	2.10129e-22	2.15219e-21	ATP1B3	532844	ATPase, Na+/K+ transporting, beta 3 polypeptide	http://www.ncbi.nlm.nih.gov/gene?term=532844
Bt.23361.1.S1_at	0.749564	13491.8	2.11119e-22	2.1586e-21	UQCRB	616871	ubiquinol-cytochrome c reductase binding protein	http://www.ncbi.nlm.nih.gov/gene?term=616871
Bt.19348.1.A1_at	1.0457	13478.9	2.12449e-22	2.16844e-21	RIOK2	540772	RIO kinase 2 (yeast)	http://www.ncbi.nlm.nih.gov/gene?term=540772
Bt.23522.1.S1_at	-0.604456	13473.9	2.12963e-22	2.16995e-21	ITM2B	510575	integral membrane protein 2B	http://www.ncbi.nlm.nih.gov/gene?term=510575
Bt.27276.1.A1_at	0.592391	13451.3	2.1531e-22	2.18839e-21	ZNF830	539497	zinc finger protein 830	http://www.ncbi.nlm.nih.gov/gene?term=539497
Bt.22843.1.S1_at	0.906988	13449.4	2.15512e-22	2.18839e-21	CHCHD2	614033	coiled-coil-helix-coiled-coil-helix domain containing 2	http://www.ncbi.nlm.nih.gov/gene?term=614033
Bt.5207.1.S1_at	-0.849155	13437.8	2.16734e-22	2.19146e-21	ULK3	506063	unc-51-like kinase 3 (C. elegans)	http://www.ncbi.nlm.nih.gov/gene?term=506063
Bt.7678.1.A1_at	0.501852	13437.4	2.16768e-22	2.19146e-21	E2F6	514085	E2F transcription factor 6	http://www.ncbi.nlm.nih.gov/gene?term=514085
Bt.5008.1.S1_at	0.661825	13435.9	2.16925e-22	2.19146e-21	NGRN	508115	neugrin, neurite outgrowth associated	http://www.ncbi.nlm.nih.gov/gene?term=508115
Bt.16222.1.S1_at	-0.634614	13428.5	2.17707e-22	2.19561e-21	EIF2B4	521926	eukaryotic translation initiation factor 2B, subunit 4 delta, 67kDa	http://www.ncbi.nlm.nih.gov/gene?term=521926
Bt.3117.1.S1_at	0.690004	13419	2.18722e-22	2.2021e-21	NDUFB9	327660	NADH dehydrogenase (ubiquinone) 1 beta subcomplex, 9, 22kDa	http://www.ncbi.nlm.nih.gov/gene?term=327660
Bt.23569.1.S1_at	0.353893	13409.8	2.19707e-22	2.20826e-21	ACAA2	522006	acetyl-CoA acyltransferase 2	http://www.ncbi.nlm.nih.gov/gene?term=522006
Bt.1773.1.S1_at	-0.404083	13404.7	2.2025e-22	2.20996e-21	PSMD5	515021	proteasome (prosome, macropain) 26S subunit, non-ATPase, 5	http://www.ncbi.nlm.nih.gov/gene?term=515021
Bt.2840.1.S1_at	1.0617	13400.9	2.20658e-22	2.21031e-21	SNRPD3	617823	small nuclear ribonucleoprotein D3 polypeptide 18kDa	http://www.ncbi.nlm.nih.gov/gene?term=617823
Bt.5513.1.A1_at	-0.593074	13382.5	2.22645e-22	2.22635e-21	STK19	508320	serine/threonine kinase 19	http://www.ncbi.nlm.nih.gov/gene?term=508320
Bt.7903.1.A1_at	0.606907	13379.2	2.23011e-22	2.22635e-21	HARS	510937	histidyl-tRNA synthetase	http://www.ncbi.nlm.nih.gov/gene?term=510937
Bt.26659.1.S1_at	-0.434408	13372.4	2.23754e-22	2.23e-21	MSL3	515220	male-specific lethal 3 homolog (Drosophila)	http://www.ncbi.nlm.nih.gov/gene?term=515220
Bt.14218.1.S1_at	-0.588065	13365.9	2.2446e-22	2.23329e-21	CLK2	512737	CDC-like kinase 2	http://www.ncbi.nlm.nih.gov/gene?term=512737
Bt.63.1.S1_at	0.617623	13357.4	2.25395e-22	2.23882e-21	NDUFA6	327670	NADH dehydrogenase (ubiquinone) 1 alpha subcomplex, 6, 14kDa	http://www.ncbi.nlm.nih.gov/gene?term=327670
Bt.19431.1.S1_s_at	0.372901	13351	2.26102e-22	2.24163e-21	MRPS14	445421	mitochondrial ribosomal protein S14	http://www.ncbi.nlm.nih.gov/gene?term=445421
Bt.27265.1.S1_at	0.76046	13348	2.26435e-22	2.24163e-21	NMD3	509871	NMD3 homolog (S. cerevisiae)	http://www.ncbi.nlm.nih.gov/gene?term=509871
Bt.2428.1.S1_at	1.28813	13338.4	2.27501e-22	2.24174e-21	EPRS	538357	glutamyl-prolyl-tRNA synthetase	http://www.ncbi.nlm.nih.gov/gene?term=538357
Bt.25560.1.A1_at	-0.47938	13338.1	2.27536e-22	2.24174e-21	INPP5K	514123	inositol polyphosphate-5-phosphatase K	http://www.ncbi.nlm.nih.gov/gene?term=514123
Bt.1708.1.S1_at	0.496835	13337.7	2.27582e-22	2.24174e-21	WARS2	532903	tryptophanyl tRNA synthetase 2, mitochondrial	http://www.ncbi.nlm.nih.gov/gene?term=532903
Bt.5203.1.S1_at	0.499053	13332.9	2.28125e-22	2.24198e-21	PRDX4	281999	peroxiredoxin 4	http://www.ncbi.nlm.nih.gov/gene?term=281999
Bt.21001.1.S1_at	0.432211	13330	2.28441e-22	2.24198e-21	BCL7C	618295	B-cell CLL/lymphoma 7C	http://www.ncbi.nlm.nih.gov/gene?term=618295
Bt.4809.1.S1_at	-0.515205	13327.3	2.28743e-22	2.24198e-21	PRR14	533235	proline rich 14	http://www.ncbi.nlm.nih.gov/gene?term=533235
Bt.24988.1.S1_at	0.690587	13319.8	2.29594e-22	2.24661e-21	C3H1orf52	509947	chromosome 1 open reading frame 52 ortholog	http://www.ncbi.nlm.nih.gov/gene?term=509947
Bt.13563.1.A1_at	0.683905	13289.1	2.33073e-22	2.27659e-21	CAMLG	615658	calcium modulating ligand	http://www.ncbi.nlm.nih.gov/gene?term=615658
Bt.6493.1.S1_at	0.677493	13286.1	2.33427e-22	2.27659e-21	HNRNPA0	540311	heterogeneous nuclear ribonucleoprotein A0	http://www.ncbi.nlm.nih.gov/gene?term=540311
Bt.11505.2.S1_at	-1.2439	13278.1	2.34349e-22	2.28182e-21	NA	NA	NA	http://www.ncbi.nlm.nih.gov/gene?term=NA
Bt.17958.1.S1_at	-0.801527	13274.5	2.34756e-22	2.28203e-21	GATA5	504784	GATA binding protein 5	http://www.ncbi.nlm.nih.gov/gene?term=504784
Bt.5190.1.S1_at	0.757289	13268.2	2.35492e-22	2.28543e-21	PSMC3	508448	proteasome (prosome, macropain) 26S subunit, ATPase, 3	http://www.ncbi.nlm.nih.gov/gene?term=508448
Bt.27237.1.S1_a_at	0.735803	13262.1	2.36201e-22	2.28749e-21	ALG5	506566	asparagine-linked glycosylation 5, dolichyl-phosphate beta-glucosyltransferase homolog (S. cerevisiae)	http://www.ncbi.nlm.nih.gov/gene?term=506566
Bt.19706.1.S1_at	-1.13567	13259.7	2.36477e-22	2.28749e-21	ZFP36L2	767898	zinc finger protein 36, C3H type-like 2	http://www.ncbi.nlm.nih.gov/gene?term=767898
Bt.5345.1.S1_at	0.642161	13245	2.38196e-22	2.29191e-21	MDH1	535182	malate dehydrogenase 1, NAD (soluble)	http://www.ncbi.nlm.nih.gov/gene?term=535182
Bt.752.1.S1_a_at	0.659088	13243.8	2.38336e-22	2.29191e-21	RWDD1	541216	RWD domain containing 1	http://www.ncbi.nlm.nih.gov/gene?term=541216
Bt.24917.1.A1_at	0.552566	13240.4	2.3874e-22	2.29191e-21	ACTL6A	100125416	actin-like 6A	http://www.ncbi.nlm.nih.gov/gene?term=100125416
Bt.19585.1.S1_at	0.853831	13240.2	2.38763e-22	2.29191e-21	GTF2H1	513510	general transcription factor IIH, polypeptide 1, 62kDa	http://www.ncbi.nlm.nih.gov/gene?term=513510
Bt.17672.1.S1_at	-0.743598	13239.2	2.38877e-22	2.29191e-21	ARHGEF2	505940	Rho/Rac guanine nucleotide exchange factor (GEF) 2	http://www.ncbi.nlm.nih.gov/gene?term=505940
Bt.4420.1.S1_at	-0.51262	13231.4	2.398e-22	2.29191e-21	PRKACA	282322	protein kinase, cAMP-dependent, catalytic, alpha	http://www.ncbi.nlm.nih.gov/gene?term=282322
Bt.23824.1.A1_at	0.398438	13231.1	2.39844e-22	2.29191e-21	SLC25A44	505860	solute carrier family 25, member 44	http://www.ncbi.nlm.nih.gov/gene?term=505860
Bt.26524.1.S1_at	0.605565	13227.4	2.40275e-22	2.29191e-21	NA	NA	NA	http://www.ncbi.nlm.nih.gov/gene?term=NA
Bt.1417.1.S1_at	0.829139	13226.2	2.40419e-22	2.29191e-21	ACP1	280977	acid phosphatase 1, soluble	http://www.ncbi.nlm.nih.gov/gene?term=280977
Bt.16860.1.A1_at	0.684944	13214.9	2.41769e-22	2.30108e-21	PURA	782746	purine-rich element binding protein A	http://www.ncbi.nlm.nih.gov/gene?term=782746
Bt.5543.1.S1_at	1.00259	13199.5	2.43616e-22	2.31494e-21	TBCA	327683	tubulin folding cofactor A	http://www.ncbi.nlm.nih.gov/gene?term=327683
Bt.21168.1.A1_at	-0.752883	13192.7	2.44436e-22	2.31901e-21	SYPL1	615728	synaptophysin-like 1	http://www.ncbi.nlm.nih.gov/gene?term=615728
Bt.27436.1.A1_at	0.870727	13167.5	2.47514e-22	2.34446e-21	INO80	505992	INO80 homolog (S. cerevisiae)	http://www.ncbi.nlm.nih.gov/gene?term=505992
Bt.21972.3.S1_at	1.01116	13160.8	2.48332e-22	2.34844e-21	ZRANB1	523338	zinc finger, RAN-binding domain containing 1	http://www.ncbi.nlm.nih.gov/gene?term=523338
Bt.18233.1.A1_s_at	1.1675	13145	2.50291e-22	2.3632e-21	BCL2	281020	B-cell CLL/lymphoma 2	http://www.ncbi.nlm.nih.gov/gene?term=281020
Bt.28197.1.S1_at	0.631956	13131.5	2.51976e-22	2.3752e-21	PRPF4B	512236	PRP4 pre-mRNA processing factor 4 homolog B (yeast)	http://www.ncbi.nlm.nih.gov/gene?term=512236
Bt.3625.1.S1_at	0.92328	13128.4	2.52365e-22	2.3752e-21	TMEM85	523162	transmembrane protein 85	http://www.ncbi.nlm.nih.gov/gene?term=523162
Bt.20451.1.S1_at	0.593118	13119.6	2.53473e-22	2.38184e-21	MED1	520734	mediator complex subunit 1	http://www.ncbi.nlm.nih.gov/gene?term=520734
Bt.677.1.S1_at	-0.577265	13113.5	2.54244e-22	2.3853e-21	CIB1	510141	calcium and integrin binding 1 (calmyrin)	http://www.ncbi.nlm.nih.gov/gene?term=510141
Bt.1552.1.S1_at	0.978393	13104.5	2.55397e-22	2.39155e-21	SARS	281476	seryl-tRNA synthetase	http://www.ncbi.nlm.nih.gov/gene?term=281476
Bt.10051.1.A1_at	0.454223	13101.9	2.55718e-22	2.39155e-21	THAP9	508288	THAP domain containing 9	http://www.ncbi.nlm.nih.gov/gene?term=508288
Bt.19113.1.A1_at	0.480452	13070.2	2.59811e-22	2.42277e-21	STAM2	538505	signal transducing adaptor molecule (SH3 domain and ITAM motif) 2	http://www.ncbi.nlm.nih.gov/gene?term=538505
Bt.15905.1.S1_at	-0.610218	13068.6	2.60016e-22	2.42277e-21	B3GNT2	515585	UDP-GlcNAc:betaGal beta-1,3-N-acetylglucosaminyltransferase 2	http://www.ncbi.nlm.nih.gov/gene?term=515585
Bt.14142.1.S1_at	-0.666466	13066.5	2.60284e-22	2.42277e-21	PI4KA	282309	phosphatidylinositol 4-kinase, catalytic, alpha	http://www.ncbi.nlm.nih.gov/gene?term=282309
Bt.19578.1.S1_at	0.306386	13055.6	2.61711e-22	2.43223e-21	MAFK	618914	v-maf musculoaponeurotic fibrosarcoma oncogene homolog K (avian)	http://www.ncbi.nlm.nih.gov/gene?term=618914
Bt.7435.1.S1_at	-0.684973	13022.1	2.66148e-22	2.46615e-21	UNC119	538501	unc-119 homolog (C. elegans)	http://www.ncbi.nlm.nih.gov/gene?term=538501
Bt.19575.1.S1_at	0.585137	13018.2	2.6666e-22	2.46615e-21	HSPA14	534751	heat shock 70kDa protein 14	http://www.ncbi.nlm.nih.gov/gene?term=534751
Bt.1086.1.S1_at	-0.613745	13017	2.66825e-22	2.46615e-21	EXOC7	505568	exocyst complex component 7	http://www.ncbi.nlm.nih.gov/gene?term=505568
Bt.12314.1.S1_at	-0.741338	13012.8	2.6739e-22	2.46615e-21	PFKFB3	407183	6-phosphofructo-2-kinase/fructose-2,6-biphosphatase 3	http://www.ncbi.nlm.nih.gov/gene?term=407183
Bt.8950.1.S1_at	0.708275	13011.6	2.67542e-22	2.46615e-21	NDUFA13	338084	NADH dehydrogenase (ubiquinone) 1 alpha subcomplex, 13	http://www.ncbi.nlm.nih.gov/gene?term=338084
Bt.7596.1.S1_at	-0.277211	13007.4	2.68115e-22	2.46615e-21	TMEM223	616632	transmembrane protein 223	http://www.ncbi.nlm.nih.gov/gene?term=616632
Bt.22485.1.S1_at	0.385296	13006.2	2.68277e-22	2.46615e-21	C25H16orf53	513650	PAXIP1-associated protein 1	http://www.ncbi.nlm.nih.gov/gene?term=513650
Bt.3002.1.S1_at	0.591219	12995.7	2.69694e-22	2.46994e-21	BUB3	539594	budding uninhibited by benzimidazoles 3 homolog (yeast)	http://www.ncbi.nlm.nih.gov/gene?term=539594
Bt.13293.1.S1_at	0.52334	12990.3	2.70425e-22	2.46994e-21	CD48	508386	CD48 molecule	http://www.ncbi.nlm.nih.gov/gene?term=508386
Bt.20812.1.A1_at	0.89244	12990.1	2.70455e-22	2.46994e-21	BAZ2A	509799	bromodomain adjacent to zinc finger domain, 2A	http://www.ncbi.nlm.nih.gov/gene?term=509799
Bt.11264.1.S1_at	-0.364877	12986	2.71009e-22	2.46994e-21	IP6K2	508236	inositol hexakisphosphate kinase 2	http://www.ncbi.nlm.nih.gov/gene?term=508236
Bt.20299.1.S1_at	-0.829139	12983.4	2.71371e-22	2.46994e-21	STXBP2	515618	syntaxin binding protein 2	http://www.ncbi.nlm.nih.gov/gene?term=515618
Bt.12030.1.S1_at	-0.654733	12982.6	2.71483e-22	2.46994e-21	ACTN4	522269	actinin, alpha 4	http://www.ncbi.nlm.nih.gov/gene?term=522269
Bt.2404.1.S1_at	0.37493	12981.1	2.71683e-22	2.46994e-21	LAMTOR3	533155	late endosomal/lysosomal adaptor, MAPK and MTOR activator 3	http://www.ncbi.nlm.nih.gov/gene?term=533155
Bt.9236.1.S1_at	0.4428	12978.6	2.72027e-22	2.46994e-21	HUWE1	511826	HECT, UBA and WWE domain containing 1	http://www.ncbi.nlm.nih.gov/gene?term=511826
Bt.4467.2.S1_a_at	0.469868	12966.9	2.73638e-22	2.47725e-21	DIABLO	493999	diablo, IAP-binding mitochondrial protein	http://www.ncbi.nlm.nih.gov/gene?term=493999
Bt.27830.1.A1_at	0.603886	12966.6	2.73669e-22	2.47725e-21	SP140	510377	SP140 nuclear body protein	http://www.ncbi.nlm.nih.gov/gene?term=510377
Bt.20442.1.S1_at	0.753933	12958.5	2.74789e-22	2.48359e-21	MRPL34	786454	mitochondrial ribosomal protein L34	http://www.ncbi.nlm.nih.gov/gene?term=786454
Bt.13415.1.A1_at	-0.435148	12946.1	2.76516e-22	2.4942e-21	LEPROTL1	513036	leptin receptor overlapping transcript-like 1	http://www.ncbi.nlm.nih.gov/gene?term=513036
Bt.9915.1.S1_at	0.390833	12944.1	2.76805e-22	2.4942e-21	DNM1L	540892	dynamin 1-like	http://www.ncbi.nlm.nih.gov/gene?term=540892
Bt.20145.1.S1_at	0.551592	12918.6	2.80395e-22	2.5227e-21	PRELID1	523609	PRELI domain containing 1	http://www.ncbi.nlm.nih.gov/gene?term=523609
Bt.4596.1.S1_at	0.507445	12898.8	2.8322e-22	2.53884e-21	TOX4	515314	TOX high mobility group box family member 4	http://www.ncbi.nlm.nih.gov/gene?term=515314
Bt.21958.1.A1_at	-0.36278	12898.6	2.83251e-22	2.53884e-21	FAM105B	508963	family with sequence similarity 105, member B	http://www.ncbi.nlm.nih.gov/gene?term=508963
Bt.25225.1.A1_at	0.540433	12897	2.83475e-22	2.53884e-21	WAPAL	534322	wings apart-like homolog (Drosophila)	http://www.ncbi.nlm.nih.gov/gene?term=534322
Bt.7139.1.S1_at	0.710797	12891.9	2.84213e-22	2.5416e-21	TOMM20	781575	translocase of outer mitochondrial membrane 20 homolog (yeast)	http://www.ncbi.nlm.nih.gov/gene?term=781575
Bt.12568.1.S1_at	-0.509698	12886.6	2.84972e-22	2.54455e-21	C25H7orf26	517505	chromosome 7 open reading frame 26 ortholog	http://www.ncbi.nlm.nih.gov/gene?term=517505
Bt.3456.1.S1_at	0.527357	12879.8	2.85953e-22	2.54946e-21	BLMH	504483	bleomycin hydrolase	http://www.ncbi.nlm.nih.gov/gene?term=504483
Bt.269.1.S1_at	0.500397	12874.6	2.86708e-22	2.54981e-21	ATP2C1	327663	ATPase, Ca++ transporting, type 2C, member 1	http://www.ncbi.nlm.nih.gov/gene?term=327663
Bt.9991.1.S1_at	0.471614	12873.6	2.86854e-22	2.54981e-21	PLDN	614408	pallidin homolog (mouse)	http://www.ncbi.nlm.nih.gov/gene?term=614408
Bt.7890.1.S1_at	-0.662951	12865.2	2.88082e-22	2.55689e-21	SPRYD3	534570	SPRY domain containing 3	http://www.ncbi.nlm.nih.gov/gene?term=534570
Bt.4541.1.S1_at	-0.704819	12842.8	2.91388e-22	2.5818e-21	PPM1M	510238	protein phosphatase 1M (PP2C domain containing)	http://www.ncbi.nlm.nih.gov/gene?term=510238
Bt.2869.1.A1_at	0.893041	12839.2	2.91922e-22	2.5818e-21	SNRPC	614553	small nuclear ribonucleoprotein polypeptide C	http://www.ncbi.nlm.nih.gov/gene?term=614553
Bt.4503.1.S2_at	0.386095	12837.3	2.92197e-22	2.5818e-21	MTCH2	337927	mitochondrial carrier 2	http://www.ncbi.nlm.nih.gov/gene?term=337927
Bt.13063.1.S1_at	0.776444	12827.6	2.93654e-22	2.59081e-21	UBE2A	282107	ubiquitin-conjugating enzyme E2A (RAD6 homolog)	http://www.ncbi.nlm.nih.gov/gene?term=282107
Bt.7901.1.A1_at	0.390585	12824.4	2.94132e-22	2.59116e-21	MTERFD2	512153	MTERF domain containing 2	http://www.ncbi.nlm.nih.gov/gene?term=512153
Bt.7395.1.S1_at	-0.583057	12820	2.94783e-22	2.59304e-21	DAP	616066	death-associated protein	http://www.ncbi.nlm.nih.gov/gene?term=616066
Bt.15783.1.S1_at	0.739271	12772.9	3.01972e-22	2.6502e-21	KATNA1	506715	katanin p60 (ATPase containing) subunit A 1	http://www.ncbi.nlm.nih.gov/gene?term=506715
Bt.7775.1.A1_at	0.568694	12771.5	3.02176e-22	2.6502e-21	UAP1	535325	UDP-N-acteylglucosamine pyrophosphorylase 1	http://www.ncbi.nlm.nih.gov/gene?term=535325
Bt.27012.1.A1_at	-0.409757	12756.9	3.04444e-22	2.66614e-21	PLCL2	510408	phospholipase C-like 2	http://www.ncbi.nlm.nih.gov/gene?term=510408
Bt.9965.1.S1_at	0.478419	12751.9	3.05235e-22	2.66688e-21	DLD	533910	dihydrolipoamide dehydrogenase	http://www.ncbi.nlm.nih.gov/gene?term=533910
Bt.15949.1.S1_at	0.362421	12750.6	3.05429e-22	2.66688e-21	STARD7	524966	StAR-related lipid transfer (START) domain containing 7	http://www.ncbi.nlm.nih.gov/gene?term=524966
Bt.9147.1.A1_at	-0.303826	12747.6	3.05907e-22	2.66711e-21	WDR77	512993	WD repeat domain 77	http://www.ncbi.nlm.nih.gov/gene?term=512993
Bt.2457.1.S1_at	-0.380091	12743	3.06624e-22	2.66842e-21	SUOX	509837	sulfite oxidase	http://www.ncbi.nlm.nih.gov/gene?term=509837
Bt.28578.1.S1_at	0.634784	12740.9	3.06958e-22	2.66842e-21	EXOSC1	506018	exosome component 1	http://www.ncbi.nlm.nih.gov/gene?term=506018
Bt.6150.1.S1_at	0.563407	12727.7	3.09043e-22	2.68177e-21	PITHD1	506494	PITH (C-terminal proteasome-interacting domain of thioredoxin-like) domain containing 1	http://www.ncbi.nlm.nih.gov/gene?term=506494
Bt.3539.1.S1_at	0.587931	12725.5	3.094e-22	2.68177e-21	C13H20orf43	513536	chromosome 20 open reading frame 43 ortholog	http://www.ncbi.nlm.nih.gov/gene?term=513536
Bt.11466.1.A1_at	0.587814	12719.6	3.10335e-22	2.68594e-21	ATXN7L3B	777786	ataxin 7-like 3B	http://www.ncbi.nlm.nih.gov/gene?term=777786
Bt.911.1.S1_at	-0.419641	12707.1	3.12327e-22	2.69923e-21	RMND5A	516731	required for meiotic nuclear division 5 homolog A (S. cerevisiae)	http://www.ncbi.nlm.nih.gov/gene?term=516731
Bt.350.1.S1_s_at	0.945875	12703.6	3.12901e-22	2.70026e-21	BLA-DQB	539241	MHC class II antigen	http://www.ncbi.nlm.nih.gov/gene?term=539241
Bt.28147.1.S1_at	-0.422413	12695.1	3.14274e-22	2.70816e-21	MCMBP	514863	minichromosome maintenance complex binding protein	http://www.ncbi.nlm.nih.gov/gene?term=514863
Bt.16125.1.A1_at	-0.795739	12679.8	3.16762e-22	2.72563e-21	RNFT1	616080	ring finger protein, transmembrane 1	http://www.ncbi.nlm.nih.gov/gene?term=616080
Bt.9866.1.S1_at	0.7138	12672.3	3.17977e-22	2.73211e-21	COX16	615979	COX16 cytochrome c oxidase assembly homolog (S. cerevisiae)	http://www.ncbi.nlm.nih.gov/gene?term=615979
Bt.1152.1.S1_at	0.431941	12668	3.18688e-22	2.73425e-21	C11H2ORF64	614794	chromosome 2 open reading frame 64 ortholog	http://www.ncbi.nlm.nih.gov/gene?term=614794
Bt.23638.1.S1_at	0.514887	12656.5	3.20588e-22	2.74657e-21	PCNP	615197	PEST proteolytic signal containing nuclear protein	http://www.ncbi.nlm.nih.gov/gene?term=615197
Bt.1411.1.S1_at	-0.33007	12650.6	3.2157e-22	2.7477e-21	FMNL3	540105	formin-like 3	http://www.ncbi.nlm.nih.gov/gene?term=540105
Bt.23263.1.S1_s_at	0.928784	12650.1	3.21648e-22	2.7477e-21	HSP90AB1	767874	heat shock 90kDa protein 1, beta	http://www.ncbi.nlm.nih.gov/gene?term=767874
Bt.19167.1.A1_at	-0.664805	12635.4	3.24105e-22	2.7647e-21	ANKS1A	532631	ankyrin repeat and sterile alpha motif domain containing 1A	http://www.ncbi.nlm.nih.gov/gene?term=532631
Bt.11925.1.A1_at	0.676864	12605.7	3.29121e-22	2.80345e-21	TM2D3	512588	TM2 domain containing 3	http://www.ncbi.nlm.nih.gov/gene?term=512588
Bt.23348.1.S1_a_at	-1.62377	12593.3	3.31241e-22	2.81341e-21	ZYX	768226	zyxin	http://www.ncbi.nlm.nih.gov/gene?term=768226
Bt.7300.1.S1_at	0.753883	12593.3	3.31241e-22	2.81341e-21	EIF3B	789999	eukaryotic translation initiation factor 3, subunit B	http://www.ncbi.nlm.nih.gov/gene?term=789999
Bt.19493.1.S1_at	0.486019	12587.4	3.32259e-22	2.8163e-21	GOSR1	511030	golgi SNAP receptor complex member 1	http://www.ncbi.nlm.nih.gov/gene?term=511030
Bt.20293.1.S1_at	0.36128	12585.8	3.32533e-22	2.8163e-21	AAMP	767919	angio-associated, migratory cell protein	http://www.ncbi.nlm.nih.gov/gene?term=767919
Bt.19243.2.S1_at	0.741087	12576.4	3.34166e-22	2.82609e-21	SNX6	532685	sorting nexin 6	http://www.ncbi.nlm.nih.gov/gene?term=532685
Bt.23501.1.S1_at	0.34373	12562	3.36671e-22	2.84321e-21	C16H1orf174	616142	chromosome 1 open reading frame 174 ortholog	http://www.ncbi.nlm.nih.gov/gene?term=616142
Bt.15774.1.S1_at	1.287	12550.6	3.3868e-22	2.85242e-21	SWAP70	533720	SWAP switching B-cell complex 70kDa subunit	http://www.ncbi.nlm.nih.gov/gene?term=533720
Bt.20098.1.S1_at	0.272062	12550.4	3.38724e-22	2.85242e-21	RNF187	618753	ring finger protein 187	http://www.ncbi.nlm.nih.gov/gene?term=618753
Bt.12030.2.S1_at	-0.41043	12541.1	3.40365e-22	2.85838e-21	ACTN4	522269	actinin, alpha 4	http://www.ncbi.nlm.nih.gov/gene?term=522269
Bt.21732.1.S1_at	-0.672002	12538.4	3.4085e-22	2.85838e-21	RNASET2	508245	ribonuclease T2	http://www.ncbi.nlm.nih.gov/gene?term=508245
Bt.27192.1.S1_at	0.396347	12538.2	3.40881e-22	2.85838e-21	ETF1	541077	eukaryotic translation termination factor 1	http://www.ncbi.nlm.nih.gov/gene?term=541077
Bt.1388.1.S1_at	-0.643062	12531	3.42167e-22	2.86511e-21	ZDHHC16	506085	zinc finger, DHHC-type containing 16	http://www.ncbi.nlm.nih.gov/gene?term=506085
Bt.9309.1.A1_at	0.434143	12528	3.42691e-22	2.86544e-21	NFKB1	616115	nuclear factor of kappa light polypeptide gene enhancer in B-cells 1	http://www.ncbi.nlm.nih.gov/gene?term=616115
Bt.2648.1.S1_at	-0.794353	12524.3	3.43362e-22	2.86629e-21	TMEM219	506622	transmembrane protein 219	http://www.ncbi.nlm.nih.gov/gene?term=506622
Bt.17659.1.S1_at	-0.630471	12522.1	3.43761e-22	2.86629e-21	PTDSS1	509819	phosphatidylserine synthase 1	http://www.ncbi.nlm.nih.gov/gene?term=509819
Bt.13728.1.S1_at	-0.620793	12510.7	3.45805e-22	2.87928e-21	SOAT1	504287	sterol O-acyltransferase 1	http://www.ncbi.nlm.nih.gov/gene?term=504287
Bt.25958.1.A1_at	0.575841	12501.1	3.47549e-22	2.88582e-21	WDR3	514870	WD repeat domain 3	http://www.ncbi.nlm.nih.gov/gene?term=514870
Bt.7826.1.S1_at	-0.702851	12501	3.47566e-22	2.88582e-21	PTTG1IP	617245	pituitary tumor-transforming 1 interacting protein	http://www.ncbi.nlm.nih.gov/gene?term=617245
Bt.22676.1.A1_at	0.630639	12492.8	3.4906e-22	2.89417e-21	GPN3	506597	GPN-loop GTPase 3	http://www.ncbi.nlm.nih.gov/gene?term=506597
Bt.5356.1.S1_s_at	0.827555	12480.1	3.51385e-22	2.90665e-21	BoLA-DRB3	282530	major histocompatibility complex, class II, DRB3	http://www.ncbi.nlm.nih.gov/gene?term=282530
Bt.22831.1.A1_s_at	0.473617	12479.2	3.51548e-22	2.90665e-21	PSMD4	282016	proteasome (prosome, macropain) 26S subunit, non-ATPase, 4	http://www.ncbi.nlm.nih.gov/gene?term=282016
Bt.22848.1.S1_at	-0.616999	12464.7	3.54227e-22	2.92472e-21	ZGPAT	510866	zinc finger, CCCH-type with G patch domain	http://www.ncbi.nlm.nih.gov/gene?term=510866
Bt.16049.1.S1_at	-0.665711	12450.6	3.56868e-22	2.94242e-21	LAPTM5	512361	lysosomal protein transmembrane 5	http://www.ncbi.nlm.nih.gov/gene?term=512361
Bt.6180.2.S1_at	0.497636	12441.6	3.58561e-22	2.95227e-21	FRG1	512533	FSHD region gene 1	http://www.ncbi.nlm.nih.gov/gene?term=512533
Bt.22223.1.S1_at	0.29294	12430.4	3.60665e-22	2.96546e-21	JOSD1	510781	Josephin domain containing 1	http://www.ncbi.nlm.nih.gov/gene?term=510781
Bt.23518.2.S1_at	-0.694916	12424.3	3.6183e-22	2.97092e-21	MFSD10	507194	major facilitator superfamily domain containing 10	http://www.ncbi.nlm.nih.gov/gene?term=507194
Bt.5210.1.S1_at	0.61446	12421.1	3.62443e-22	2.97184e-21	ACO2	280976	aconitase 2, mitochondrial	http://www.ncbi.nlm.nih.gov/gene?term=280976
Bt.11793.1.A1_at	0.393931	12417.2	3.63182e-22	2.97377e-21	TMEM209	510567	transmembrane protein 209	http://www.ncbi.nlm.nih.gov/gene?term=510567
Bt.17548.1.S1_at	0.4143	12408.2	3.6491e-22	2.98098e-21	TIMM17B	540765	translocase of inner mitochondrial membrane 17 homolog B (yeast)	http://www.ncbi.nlm.nih.gov/gene?term=540765
Bt.20424.1.A1_at	0.768031	12407	3.65141e-22	2.98098e-21	AQR	537445	aquarius homolog (mouse)	http://www.ncbi.nlm.nih.gov/gene?term=537445
Bt.8531.1.A1_at	0.455523	12404.7	3.65573e-22	2.98098e-21	CDKN2AIPNL	512206	CDKN2A interacting protein N-terminal like	http://www.ncbi.nlm.nih.gov/gene?term=512206
Bt.5996.1.S1_at	0.508354	12402	3.66101e-22	2.98118e-21	PDAP1	100139074	PDGFA associated protein 1	http://www.ncbi.nlm.nih.gov/gene?term=100139074
Bt.3040.1.S1_at	0.846411	12395.9	3.67284e-22	2.98671e-21	SERBP1	539060	SERPINE1 mRNA binding protein 1	http://www.ncbi.nlm.nih.gov/gene?term=539060
Bt.762.1.S1_at	0.311709	12364.7	3.73378e-22	3.0321e-21	TMUB1	539388	transmembrane and ubiquitin-like domain containing 1	http://www.ncbi.nlm.nih.gov/gene?term=539388
Bt.2187.1.S1_at	-0.96059	12357.5	3.74809e-22	3.03955e-21	HSD17B8	532422	hydroxysteroid (17-beta) dehydrogenase 8	http://www.ncbi.nlm.nih.gov/gene?term=532422
Bt.4659.1.S1_at	-0.916389	12354.3	3.75433e-22	3.04044e-21	ALDH2	508629	aldehyde dehydrogenase 2 family (mitochondrial)	http://www.ncbi.nlm.nih.gov/gene?term=508629
Bt.7390.1.S1_at	-1.00124	12342.6	3.77775e-22	3.05523e-21	RNF157	507697	ring finger protein 157	http://www.ncbi.nlm.nih.gov/gene?term=507697
Bt.3856.1.S1_at	0.370701	12338.9	3.78507e-22	3.05697e-21	SLC35B1	353217	solute carrier family 35, member B1	http://www.ncbi.nlm.nih.gov/gene?term=353217
Bt.20516.1.S1_at	0.669043	12329.9	3.80316e-22	3.0674e-21	LOC614669	614669	PPPDE peptidase domain containing 2-like	http://www.ncbi.nlm.nih.gov/gene?term=614669
Bt.23174.1.S1_at	0.929601	12309.1	3.84542e-22	3.09727e-21	CD74	613384	CD74 molecule, major histocompatibility complex, class II invariant chain	http://www.ncbi.nlm.nih.gov/gene?term=613384
Bt.4250.3.S1_a_at	0.466724	12301.9	3.86008e-22	3.10485e-21	MAP4	281295	microtubule-associated protein 4	http://www.ncbi.nlm.nih.gov/gene?term=281295
Bt.3129.1.A1_at	0.470455	12296.2	3.87174e-22	3.10854e-21	EP400	538310	E1A binding protein p400	http://www.ncbi.nlm.nih.gov/gene?term=538310
Bt.60.1.S1_at	0.626313	12294.6	3.87518e-22	3.10854e-21	NDUFB2	327713	NADH dehydrogenase (ubiquinone) 1 beta subcomplex, 2, 8kDa	http://www.ncbi.nlm.nih.gov/gene?term=327713
Bt.10890.1.S1_at	-0.872932	12277.1	3.91132e-22	3.1298e-21	MED15	618232	mediator complex subunit 15	http://www.ncbi.nlm.nih.gov/gene?term=618232
Bt.20997.1.S1_at	0.96313	12268.7	3.92901e-22	3.1298e-21	C2H1orf144	512452	chromosome 1 open reading frame 144 ortholog	http://www.ncbi.nlm.nih.gov/gene?term=512452
Bt.17070.1.S1_at	2.19458	12266.9	3.93279e-22	3.1298e-21	TOP1	534799	topoisomerase (DNA) I	http://www.ncbi.nlm.nih.gov/gene?term=534799
Bt.16634.1.A1_at	0.508471	12266.5	3.93353e-22	3.1298e-21	PURA	782746	purine-rich element binding protein A	http://www.ncbi.nlm.nih.gov/gene?term=782746
Bt.1350.1.S1_at	0.57955	12265.5	3.93559e-22	3.1298e-21	NA	NA	NA	http://www.ncbi.nlm.nih.gov/gene?term=NA
Bt.20257.1.S1_at	-0.308962	12264.9	3.93678e-22	3.1298e-21	BCNT2	514131	bucentaur-2	http://www.ncbi.nlm.nih.gov/gene?term=514131
Bt.13327.1.S1_at	0.640584	12262.4	3.94203e-22	3.1298e-21	AURKAIP1	506359	aurora kinase A interacting protein 1	http://www.ncbi.nlm.nih.gov/gene?term=506359
Bt.1507.1.S1_at	-0.323647	12261.5	3.94397e-22	3.1298e-21	PUM1	535450	pumilio homolog 1 (Drosophila)	http://www.ncbi.nlm.nih.gov/gene?term=535450
Bt.2175.1.S1_at	0.615345	12251.8	3.96451e-22	3.14189e-21	VTI1B	780809	vesicle transport through interaction with t-SNAREs homolog 1B (yeast)	http://www.ncbi.nlm.nih.gov/gene?term=780809
Bt.13710.1.S1_a_at	-0.432832	12219.5	4.03342e-22	3.18819e-21	PGS1	535126	phosphatidylglycerophosphate synthase 1	http://www.ncbi.nlm.nih.gov/gene?term=535126
Bt.9433.1.S1_at	0.684725	12219.4	4.0337e-22	3.18819e-21	DDX24	529613	DEAD (Asp-Glu-Ala-Asp) box polypeptide 24	http://www.ncbi.nlm.nih.gov/gene?term=529613
Bt.4595.1.S1_at	0.784586	12212.3	4.049e-22	3.19601e-21	TSR2	511210	TSR2, 20S rRNA accumulation, homolog (S. cerevisiae)	http://www.ncbi.nlm.nih.gov/gene?term=511210
Bt.22047.1.S1_at	0.363563	12196	4.08457e-22	3.21782e-21	CLPP	535981	ClpP caseinolytic peptidase, ATP-dependent, proteolytic subunit homolog (E. coli)	http://www.ncbi.nlm.nih.gov/gene?term=535981
Bt.24652.1.A1_at	-0.617946	12194.6	4.0875e-22	3.21782e-21	PTPN2	540888	protein tyrosine phosphatase, non-receptor type 2	http://www.ncbi.nlm.nih.gov/gene?term=540888
Bt.1324.1.S1_at	-0.453637	12190.3	4.09697e-22	3.219e-21	CIZ1	531522	CDKN1A interacting zinc finger protein 1	http://www.ncbi.nlm.nih.gov/gene?term=531522
Bt.12505.1.S1_at	-1.06426	12187.9	4.1022e-22	3.219e-21	SPTAN1	540108	spectrin, alpha, non-erythrocytic 1 (alpha-fodrin)	http://www.ncbi.nlm.nih.gov/gene?term=540108
Bt.2019.1.S1_at	0.444277	12186.5	4.10531e-22	3.219e-21	CBR4	533020	carbonyl reductase 4	http://www.ncbi.nlm.nih.gov/gene?term=533020
Bt.8191.1.S1_at	-0.693509	12177.9	4.12429e-22	3.2296e-21	SLC9A3R1	505242	solute carrier family 9 (sodium/hydrogen exchanger), member 3 regulator 1	http://www.ncbi.nlm.nih.gov/gene?term=505242
Bt.21912.1.S2_at	0.579969	12172.1	4.13734e-22	3.23554e-21	EIF2C2	404130	eukaryotic translation initiation factor 2C, 2	http://www.ncbi.nlm.nih.gov/gene?term=404130
Bt.2919.1.S1_a_at	-0.728139	12140.2	4.20877e-22	3.28706e-21	HDAC7	509843	histone deacetylase 7	http://www.ncbi.nlm.nih.gov/gene?term=509843
Bt.6553.1.A1_at	-0.896989	12133.6	4.22382e-22	3.29447e-21	TMEM127	513620	transmembrane protein 127	http://www.ncbi.nlm.nih.gov/gene?term=513620
Bt.19161.1.S1_at	1.16529	12122.7	4.24857e-22	3.30618e-21	ATF4	509107	activating transcription factor 4 (tax-responsive enhancer element B67)	http://www.ncbi.nlm.nih.gov/gene?term=509107
Bt.3975.1.S1_at	0.444963	12122.1	4.25e-22	3.30618e-21	WDR85	506522	WD repeat domain 85	http://www.ncbi.nlm.nih.gov/gene?term=506522
Bt.7465.2.A1_at	0.280234	12113.9	4.26891e-22	3.31653e-21	TP53RK	619100	TP53 regulating kinase	http://www.ncbi.nlm.nih.gov/gene?term=619100
Bt.1283.1.S1_at	0.610458	12108.3	4.28176e-22	3.31792e-21	BANF1	360196	barrier to autointegration factor 1	http://www.ncbi.nlm.nih.gov/gene?term=360196
Bt.26760.1.S1_at	-0.532764	12108.3	4.28191e-22	3.31792e-21	ARRDC2	523285	arrestin domain containing 2	http://www.ncbi.nlm.nih.gov/gene?term=523285
Bt.11933.1.S1_at	0.655856	12102.9	4.29422e-22	3.32311e-21	CDK7	515462	cyclin-dependent kinase 7	http://www.ncbi.nlm.nih.gov/gene?term=515462
Bt.1699.3.S1_a_at	1.22049	12096.3	4.30961e-22	3.33067e-21	RBPJ	767928	recombination signal binding protein for immunoglobulin kappa J region	http://www.ncbi.nlm.nih.gov/gene?term=767928
Bt.4771.2.S1_at	0.395741	12086.1	4.33357e-22	3.34481e-21	RANBP2	785768	RAN binding protein 2	http://www.ncbi.nlm.nih.gov/gene?term=785768
Bt.27093.1.S1_at	0.481046	12075.5	4.35845e-22	3.35964e-21	ZNF189	540816	zinc finger protein 189	http://www.ncbi.nlm.nih.gov/gene?term=540816
Bt.23193.1.S1_at	0.515675	12072	4.3667e-22	3.36162e-21	CD2BP2	513857	CD2 (cytoplasmic tail) binding protein 2	http://www.ncbi.nlm.nih.gov/gene?term=513857
Bt.5281.2.S1_a_at	-0.655983	12054.1	4.4093e-22	3.38992e-21	RFXANK	100125917	regulatory factor X-associated ankyrin-containing protein	http://www.ncbi.nlm.nih.gov/gene?term=100125917
Bt.29914.1.S1_at	-0.41153	12051.7	4.41491e-22	3.38992e-21	LOC100140518	100140518	serine/threonine kinase 24-like	http://www.ncbi.nlm.nih.gov/gene?term=100140518
Bt.4554.1.S1_at	0.566508	12042.2	4.43773e-22	3.40302e-21	COMMD8	507292	COMM domain containing 8	http://www.ncbi.nlm.nih.gov/gene?term=507292
Bt.20037.1.S1_at	0.348016	12025.1	4.47904e-22	3.43026e-21	DHX38	520046	DEAH (Asp-Glu-Ala-His) box polypeptide 38	http://www.ncbi.nlm.nih.gov/gene?term=520046
Bt.4875.2.S1_at	-0.631742	12018.9	4.49419e-22	3.43741e-21	FANCG	615352	Fanconi anemia, complementation group G	http://www.ncbi.nlm.nih.gov/gene?term=615352
Bt.18152.1.S1_at	0.87293	12010.1	4.51595e-22	3.4496e-21	ILF3	614936	interleukin enhancer binding factor 3, 90kDa	http://www.ncbi.nlm.nih.gov/gene?term=614936
Bt.7151.1.S1_at	-0.448706	12007.2	4.52286e-22	3.45043e-21	ZDHHC3	506728	zinc finger, DHHC-type containing 3	http://www.ncbi.nlm.nih.gov/gene?term=506728
Bt.21481.1.S1_at	-0.446131	11987.6	4.57153e-22	3.48307e-21	B3GAT3	404162	beta-1,3-glucuronyltransferase 3 (glucuronosyltransferase I)	http://www.ncbi.nlm.nih.gov/gene?term=404162
Bt.19859.1.S1_at	1.26944	11977.4	4.59696e-22	3.49794e-21	PTPN11	533590	protein tyrosine phosphatase, non-receptor type 11	http://www.ncbi.nlm.nih.gov/gene?term=533590
Bt.20445.1.S1_at	0.800507	11972.4	4.60966e-22	3.50311e-21	SS18L2	618689	synovial sarcoma translocation gene on chromosome 18-like 2	http://www.ncbi.nlm.nih.gov/gene?term=618689
Bt.24192.1.A1_at	0.637959	11951.2	4.6632e-22	3.5366e-21	HAUS2	508698	HAUS augmin-like complex, subunit 2	http://www.ncbi.nlm.nih.gov/gene?term=508698
Bt.10890.2.S1_a_at	-0.559307	11950.3	4.66568e-22	3.5366e-21	MED15	618232	mediator complex subunit 15	http://www.ncbi.nlm.nih.gov/gene?term=618232
Bt.20513.3.S1_a_at	-0.436886	11944.9	4.67945e-22	3.5392e-21	MARK2	535197	MAP/microtubule affinity-regulating kinase 2	http://www.ncbi.nlm.nih.gov/gene?term=535197
Bt.20556.1.S1_at	0.578093	11942.9	4.68459e-22	3.5392e-21	EWSR1	534073	Ewing sarcoma breakpoint region 1	http://www.ncbi.nlm.nih.gov/gene?term=534073
Bt.2625.1.S1_at	-0.664874	11941.9	4.68705e-22	3.5392e-21	ARGLU1	540543	arginine and glutamate rich 1	http://www.ncbi.nlm.nih.gov/gene?term=540543
Bt.21166.1.S1_at	-0.457774	11935.4	4.70387e-22	3.54738e-21	FBXO25	540328	F-box protein 25	http://www.ncbi.nlm.nih.gov/gene?term=540328
Bt.3077.1.S1_at	0.643778	11932.1	4.7123e-22	3.54746e-21	RPS19BP1	509108	ribosomal protein S19 binding protein 1	http://www.ncbi.nlm.nih.gov/gene?term=509108
Bt.9428.1.S1_at	0.563115	11930.7	4.71597e-22	3.54746e-21	MRPS6	615431	mitochondrial ribosomal protein S6	http://www.ncbi.nlm.nih.gov/gene?term=615431
Bt.4051.1.S1_at	0.587838	11922.2	4.73804e-22	3.55685e-21	USP14	505106	ubiquitin specific peptidase 14 (tRNA-guanine transglycosylase)	http://www.ncbi.nlm.nih.gov/gene?term=505106
Bt.424.1.S2_at	-0.527334	11921.2	4.74047e-22	3.55685e-21	IMPA1	281865	inositol(myo)-1(or 4)-monophosphatase 1	http://www.ncbi.nlm.nih.gov/gene?term=281865
Bt.6555.1.S1_at	0.7805	11913	4.76181e-22	3.56835e-21	RRAGC	617367	Ras-related GTP binding C	http://www.ncbi.nlm.nih.gov/gene?term=617367
Bt.4453.1.S1_at	-0.70607	11910.2	4.76926e-22	3.56941e-21	AKNA	539274	AT-hook transcription factor	http://www.ncbi.nlm.nih.gov/gene?term=539274
Bt.8351.1.S1_at	1.01463	11906.1	4.78004e-22	3.57296e-21	C29H11orf73	504867	chromosome 11 open reading frame 73 ortholog	http://www.ncbi.nlm.nih.gov/gene?term=504867
Bt.5542.1.A1_at	0.821687	11898.2	4.80065e-22	3.58384e-21	NAP1L1	790872	nucleosome assembly protein 1-like 1	http://www.ncbi.nlm.nih.gov/gene?term=790872
Bt.22126.1.S1_at	-0.383014	11890.3	4.82167e-22	3.595e-21	TSPAN5	538668	tetraspanin 5	http://www.ncbi.nlm.nih.gov/gene?term=538668
Bt.1556.1.S1_at	0.423522	11886.3	4.83227e-22	3.59837e-21	HRSP12	504390	heat-responsive protein 12	http://www.ncbi.nlm.nih.gov/gene?term=504390
Bt.20306.1.S1_at	0.522177	11866.4	4.88534e-22	3.63013e-21	MTRF1L	534354	mitochondrial translational release factor 1-like	http://www.ncbi.nlm.nih.gov/gene?term=534354
Bt.5796.1.S1_at	0.490283	11865.8	4.88718e-22	3.63013e-21	RBM14	511512	RNA binding motif protein 14	http://www.ncbi.nlm.nih.gov/gene?term=511512
Bt.10900.1.S1_at	0.533743	11861.3	4.89914e-22	3.63432e-21	C10H14orf169	511031	chromosome 14 open reading frame 169 ortholog	http://www.ncbi.nlm.nih.gov/gene?term=511031
Bt.6706.1.S1_at	0.834132	11859.1	4.90511e-22	3.63432e-21	RBM8A	518045	RNA binding motif protein 8A	http://www.ncbi.nlm.nih.gov/gene?term=518045
Bt.28242.1.S1_at	0.681413	11847.1	4.93768e-22	3.65388e-21	UBE2G2	614471	ubiquitin-conjugating enzyme E2G 2	http://www.ncbi.nlm.nih.gov/gene?term=614471
Bt.12179.1.S1_at	-1.07615	11829.6	4.98556e-22	3.68471e-21	GPCPD1	518469	glycerophosphocholine phosphodiesterase GDE1 homolog (S. cerevisiae)	http://www.ncbi.nlm.nih.gov/gene?term=518469
Bt.22471.1.S1_at	1.0673	11825.6	4.99673e-22	3.68478e-21	PHF5A	507180	PHD finger protein 5A	http://www.ncbi.nlm.nih.gov/gene?term=507180
Bt.20118.1.S1_at	0.381987	11824.3	5.00016e-22	3.68478e-21	SAR1A	517171	SAR1 homolog A (S. cerevisiae)	http://www.ncbi.nlm.nih.gov/gene?term=517171
Bt.887.1.S1_at	0.671448	11821.5	5.00796e-22	3.68478e-21	DYNC1LI2	519789	dynein, cytoplasmic 1, light intermediate chain 2	http://www.ncbi.nlm.nih.gov/gene?term=519789
Bt.27217.1.S1_at	0.428272	11820.6	5.01055e-22	3.68478e-21	ZMAT5	616095	zinc finger, matrin-type 5	http://www.ncbi.nlm.nih.gov/gene?term=616095
Bt.4643.1.S1_at	0.721219	11817.9	5.01803e-22	3.6857e-21	LMAN2	790870	lectin, mannose-binding 2	http://www.ncbi.nlm.nih.gov/gene?term=790870
Bt.3218.1.S1_at	-0.759849	11802	5.06242e-22	3.71369e-21	KHNYN	100124517	KH and NYN domain containing	http://www.ncbi.nlm.nih.gov/gene?term=100124517
Bt.16040.1.S1_at	-0.485412	11779.6	5.12543e-22	3.75169e-21	SH3BGRL3	614672	SH3 domain binding glutamic acid-rich protein like 3	http://www.ncbi.nlm.nih.gov/gene?term=614672
Bt.15877.3.S1_at	-0.562953	11779.1	5.12689e-22	3.75169e-21	JMJD8	100139040	jumonji domain containing 8	http://www.ncbi.nlm.nih.gov/gene?term=100139040
Bt.28632.1.A1_at	-0.653341	11765	5.16742e-22	3.77668e-21	SMURF2	540826	SMAD specific E3 ubiquitin protein ligase 2	http://www.ncbi.nlm.nih.gov/gene?term=540826
Bt.7174.1.S1_at	-0.661257	11746.9	5.21955e-22	3.81008e-21	LOC533435	533435	BTB (POZ) domain containing 2-like	http://www.ncbi.nlm.nih.gov/gene?term=533435
Bt.2711.1.S1_at	0.341928	11744.6	5.22618e-22	3.81022e-21	SUCLG1	509983	succinate-CoA ligase, alpha subunit	http://www.ncbi.nlm.nih.gov/gene?term=509983
Bt.16127.1.S1_at	-0.736805	11733.9	5.2574e-22	3.82827e-21	HECA	788673	headcase homolog (Drosophila)	http://www.ncbi.nlm.nih.gov/gene?term=788673
Bt.10014.1.S1_at	-0.789841	11730.7	5.26683e-22	3.82874e-21	SBNO2	512682	strawberry notch homolog 2 (Drosophila)	http://www.ncbi.nlm.nih.gov/gene?term=512682
Bt.22840.2.S1_at	-0.518529	11728.7	5.27268e-22	3.82874e-21	CD46	280851	CD46 molecule, complement regulatory protein	http://www.ncbi.nlm.nih.gov/gene?term=280851
Bt.3494.1.A1_s_at	0.616306	11725.3	5.28279e-22	3.82874e-21	RNF19A	540195	ring finger protein 19A	http://www.ncbi.nlm.nih.gov/gene?term=540195
Bt.16022.1.S1_at	-0.486658	11724.9	5.28392e-22	3.82874e-21	SMARCAL1	338072	SWI/SNF related, matrix associated, actin dependent regulator of chromatin, subfamily a-like 1	http://www.ncbi.nlm.nih.gov/gene?term=338072
Bt.4785.1.S1_at	-0.823517	11719.6	5.29953e-22	3.83267e-21	MAP3K3	508943	mitogen-activated protein kinase kinase kinase 3	http://www.ncbi.nlm.nih.gov/gene?term=508943
Bt.3719.1.S1_at	0.384368	11718.7	5.3023e-22	3.83267e-21	LAGE3	782436	L antigen family, member 3	http://www.ncbi.nlm.nih.gov/gene?term=782436
Bt.3770.1.S1_at	0.900613	11712.5	5.32055e-22	3.84118e-21	PSMG1	614817	proteasome (prosome, macropain) assembly chaperone 1	http://www.ncbi.nlm.nih.gov/gene?term=614817
Bt.5788.1.S1_at	-0.652751	11695.9	5.37021e-22	3.87221e-21	NA	NA	NA	http://www.ncbi.nlm.nih.gov/gene?term=NA
Bt.27960.1.A1_at	0.928684	11693.7	5.37662e-22	3.87221e-21	LARS	509429	leucyl-tRNA synthetase	http://www.ncbi.nlm.nih.gov/gene?term=509429
Bt.4104.1.S1_at	0.889999	11677	5.42726e-22	3.90393e-21	HAT1	509329	histone acetyltransferase 1	http://www.ncbi.nlm.nih.gov/gene?term=509329
Bt.5246.1.S1_at	0.595445	11672.8	5.43988e-22	3.90826e-21	ADSL	510949	adenylosuccinate lyase	http://www.ncbi.nlm.nih.gov/gene?term=510949
Bt.837.1.S1_at	1.04071	11666	5.46061e-22	3.9184e-21	LOC493778	493778	up-regulated during vascular calcification	http://www.ncbi.nlm.nih.gov/gene?term=493778
Bt.2056.1.S1_at	-0.919541	11659.6	5.4804e-22	3.92774e-21	APEH	514666	N-acylaminoacyl-peptide hydrolase	http://www.ncbi.nlm.nih.gov/gene?term=514666
Bt.8073.1.S1_at	-0.952823	11657.5	5.4869e-22	3.92774e-21	MAP1LC3A	514547	microtubule-associated protein 1 light chain 3 alpha	http://www.ncbi.nlm.nih.gov/gene?term=514547
Bt.22463.1.A1_at	0.681886	11655.3	5.49362e-22	3.92781e-21	METTL18	783955	methyltransferase like 18	http://www.ncbi.nlm.nih.gov/gene?term=783955
Bt.24477.1.S1_a_at	-0.433947	11651.2	5.50616e-22	3.92978e-21	TPST2	540183	tyrosylprotein sulfotransferase 2	http://www.ncbi.nlm.nih.gov/gene?term=540183
Bt.23603.3.S1_at	-0.727186	11648.2	5.51548e-22	3.92978e-21	FBXO9	511798	F-box protein 9	http://www.ncbi.nlm.nih.gov/gene?term=511798
Bt.13966.1.S1_at	0.428593	11647.9	5.51629e-22	3.92978e-21	BOLA2B	614731	bolA homolog 2B (E. coli)	http://www.ncbi.nlm.nih.gov/gene?term=614731
Bt.5588.1.S1_at	0.372269	11637.5	5.54862e-22	3.93418e-21	PRKAG1	282324	protein kinase, AMP-activated, gamma 1 non-catalytic subunit	http://www.ncbi.nlm.nih.gov/gene?term=282324
Bt.962.1.S1_at	-0.319553	11635.3	5.55547e-22	3.93418e-21	GOLGA7	616809	golgin A7	http://www.ncbi.nlm.nih.gov/gene?term=616809
Bt.3931.1.S1_at	0.543597	11633.4	5.56154e-22	3.93418e-21	CRCP	507533	CGRP receptor component	http://www.ncbi.nlm.nih.gov/gene?term=507533
Bt.13866.1.S1_at	1.07356	11633.2	5.56223e-22	3.93418e-21	MRPL42	614148	mitochondrial ribosomal protein L42	http://www.ncbi.nlm.nih.gov/gene?term=614148
Bt.23405.1.S1_at	0.725057	11632.6	5.564e-22	3.93418e-21	TOMM6	505031	overexpressed breast tumor protein homolog	http://www.ncbi.nlm.nih.gov/gene?term=505031
Bt.24270.1.S1_at	1.10731	11632.2	5.56528e-22	3.93418e-21	HSPD1	511913	heat shock 60kDa protein 1 (chaperonin)	http://www.ncbi.nlm.nih.gov/gene?term=511913
Bt.5144.1.S1_at	-0.646582	11631	5.56899e-22	3.93418e-21	ELOVL1	540348	ELOVL fatty acid elongase 1	http://www.ncbi.nlm.nih.gov/gene?term=540348
Bt.56.1.S1_at	0.485988	11621.1	5.60005e-22	3.9514e-21	NDUFS6	327691	NADH dehydrogenase (ubiquinone) Fe-S protein 6, 13kDa (NADH-coenzyme Q reductase)	http://www.ncbi.nlm.nih.gov/gene?term=327691
Bt.27905.1.S1_at	0.490954	11616.9	5.61337e-22	3.95609e-21	POLE3	510678	polymerase (DNA directed), epsilon 3 (p17 subunit)	http://www.ncbi.nlm.nih.gov/gene?term=510678
Bt.20076.1.S1_at	0.345268	11599.4	5.66884e-22	3.99043e-21	UBTF	497012	upstream binding transcription factor, RNA polymerase I	http://www.ncbi.nlm.nih.gov/gene?term=497012
Bt.15884.1.A1_at	0.600017	11581.9	5.72513e-22	4.02527e-21	RRAGC	617367	Ras-related GTP binding C	http://www.ncbi.nlm.nih.gov/gene?term=617367
Bt.20728.1.A1_at	0.820378	11574.4	5.7495e-22	4.03761e-21	HEXIM1	539696	hexamethylene bis-acetamide inducible 1	http://www.ncbi.nlm.nih.gov/gene?term=539696
Bt.2982.1.S1_at	-0.901102	11571.9	5.75742e-22	4.03789e-21	LRPAP1	504957	low density lipoprotein receptor-related protein associated protein 1	http://www.ncbi.nlm.nih.gov/gene?term=504957
Bt.5580.1.S1_at	-0.434924	11570	5.76355e-22	4.03789e-21	DGCR2	767971	DiGeorge syndrome critical region gene 2	http://www.ncbi.nlm.nih.gov/gene?term=767971
Bt.8227.1.S1_at	0.672081	11565.1	5.77954e-22	4.04033e-21	NFKBIZ	282713	nuclear factor of kappa light polypeptide gene enhancer in B-cells inhibitor, zeta	http://www.ncbi.nlm.nih.gov/gene?term=282713
Bt.652.2.A1_at	-0.455126	11564.8	5.78068e-22	4.04033e-21	TAF2	781912	TAF2 RNA polymerase II, TATA box binding protein (TBP)-associated factor, 150kDa	http://www.ncbi.nlm.nih.gov/gene?term=781912
Bt.16930.1.A1_at	-0.645172	11556	5.80943e-22	4.05212e-21	BCL3	531942	B-cell CLL/lymphoma 3	http://www.ncbi.nlm.nih.gov/gene?term=531942
Bt.28120.1.S1_at	0.419949	11555.5	5.81123e-22	4.05212e-21	MED8	507623	mediator complex subunit 8	http://www.ncbi.nlm.nih.gov/gene?term=507623
Bt.5384.1.S1_at	-0.403271	11537.8	5.86968e-22	4.08806e-21	U2AF1L4	615198	U2 small nuclear RNA auxiliary factor 1-like 4	http://www.ncbi.nlm.nih.gov/gene?term=615198
Bt.11130.1.S1_at	0.5827	11533.3	5.88461e-22	4.08966e-21	DNMT1	281119	DNA (cytosine-5-)-methyltransferase 1	http://www.ncbi.nlm.nih.gov/gene?term=281119
Bt.18652.1.S1_at	-0.417311	11532.9	5.8858e-22	4.08966e-21	ALG6	510138	asparagine-linked glycosylation 6, alpha-1,3-glucosyltransferase homolog (S. cerevisiae)	http://www.ncbi.nlm.nih.gov/gene?term=510138
Bt.3773.1.S1_at	-0.435276	11528.8	5.89954e-22	4.09441e-21	HSBP1	767979	heat shock factor binding protein 1	http://www.ncbi.nlm.nih.gov/gene?term=767979
Bt.28207.1.S1_at	0.95428	11522.4	5.92117e-22	4.10461e-21	RNF19A	540195	ring finger protein 19A	http://www.ncbi.nlm.nih.gov/gene?term=540195
Bt.5080.1.A1_at	0.983119	11516.2	5.94189e-22	4.11362e-21	C7H19orf10	407769	chromosome 19 open reading frame 10 ortholog	http://www.ncbi.nlm.nih.gov/gene?term=407769
Bt.22.1.S1_at	0.459626	11514.4	5.94808e-22	4.11362e-21	PPP1R8	282319	protein phosphatase 1, regulatory (inhibitor) subunit 8	http://www.ncbi.nlm.nih.gov/gene?term=282319
Bt.20114.1.S1_at	-0.436052	11509.5	5.96466e-22	4.12028e-21	C25H7ORF47	617968	chromosome 7 open reading frame 47 ortholog	http://www.ncbi.nlm.nih.gov/gene?term=617968
Bt.9741.1.S1_at	0.608606	11501.7	5.99116e-22	4.13376e-21	MTMR4	782743	myotubularin related protein 4	http://www.ncbi.nlm.nih.gov/gene?term=782743
Bt.8823.3.S1_a_at	0.573471	11494.4	6.01592e-22	4.14601e-21	C8H9orf46	512609	chromosome 9 open reading frame 46 ortholog	http://www.ncbi.nlm.nih.gov/gene?term=512609
Bt.16826.1.A1_s_at	0.454924	11491.5	6.02604e-22	4.14816e-21	CCNC	509717	cyclin C	http://www.ncbi.nlm.nih.gov/gene?term=509717
Bt.20290.1.A1_at	0.641738	11486.5	6.04294e-22	4.15404e-21	TNPO3	537183	transportin 3	http://www.ncbi.nlm.nih.gov/gene?term=537183
Bt.19297.2.A1_a_at	1.28831	11484.9	6.04861e-22	4.15404e-21	UBE4A	517544	ubiquitination factor E4A	http://www.ncbi.nlm.nih.gov/gene?term=517544
Bt.3068.1.S1_at	0.831885	11480.9	6.06245e-22	4.15872e-21	ORC6	515476	origin recognition complex, subunit 6	http://www.ncbi.nlm.nih.gov/gene?term=515476
Bt.20502.1.S1_at	0.710532	11477.1	6.07546e-22	4.15872e-21	RNPS1	504506	RNA binding protein S1, serine-rich domain	http://www.ncbi.nlm.nih.gov/gene?term=504506
Bt.4316.1.S1_at	0.355747	11476.8	6.07651e-22	4.15872e-21	E2F4	525428	E2F transcription factor 4, p107/p130-binding	http://www.ncbi.nlm.nih.gov/gene?term=525428
Bt.27178.1.S1_at	-0.669055	11472.4	6.09176e-22	4.16434e-21	SIK3	506539	SIK family kinase 3	http://www.ncbi.nlm.nih.gov/gene?term=506539
Bt.14205.1.S1_at	-0.625996	11468.3	6.106e-22	4.16927e-21	LMBRD1	510495	LMBR1 domain containing 1	http://www.ncbi.nlm.nih.gov/gene?term=510495
Bt.1784.1.S1_at	0.670573	11463.8	6.12168e-22	4.17516e-21	DDX1	510816	DEAD (Asp-Glu-Ala-Asp) box polypeptide 1	http://www.ncbi.nlm.nih.gov/gene?term=510816
Bt.9811.1.S1_at	0.435232	11451.8	6.16374e-22	4.19385e-21	PSMG2	533993	proteasome (prosome, macropain) assembly chaperone 2	http://www.ncbi.nlm.nih.gov/gene?term=533993
Bt.900.1.S1_at	-0.621132	11450.2	6.16921e-22	4.19385e-21	GIGYF1	532406	GRB10 interacting GYF protein 1	http://www.ncbi.nlm.nih.gov/gene?term=532406
Bt.12139.2.S1_a_at	0.442997	11449.9	6.17034e-22	4.19385e-21	ADPRHL2	521650	ADP-ribosylhydrolase like 2	http://www.ncbi.nlm.nih.gov/gene?term=521650
Bt.23556.1.S1_at	0.417297	11443.8	6.19207e-22	4.20379e-21	TRA2A	534586	transformer 2 alpha homolog (Drosophila)	http://www.ncbi.nlm.nih.gov/gene?term=534586
Bt.23487.1.S1_at	-1.24952	11438.8	6.20982e-22	4.21102e-21	APOBR	504800	apolipoprotein B receptor	http://www.ncbi.nlm.nih.gov/gene?term=504800
Bt.12377.1.S1_at	-0.293485	11433.2	6.22958e-22	4.21958e-21	MCM3AP	534293	minichromosome maintenance complex component 3 associated protein	http://www.ncbi.nlm.nih.gov/gene?term=534293
Bt.28092.1.A1_at	-0.720676	11430.4	6.23964e-22	4.22156e-21	NA	NA	NA	http://www.ncbi.nlm.nih.gov/gene?term=NA
Bt.1492.1.S1_at	-0.49164	11416.3	6.29016e-22	4.25089e-21	XYLT2	493989	xylosyltransferase II	http://www.ncbi.nlm.nih.gov/gene?term=493989
Bt.16752.1.A1_at	0.72917	11412.1	6.3052e-22	4.25291e-21	TXNDC9	539143	thioredoxin domain containing 9	http://www.ncbi.nlm.nih.gov/gene?term=539143
Bt.3742.1.S1_at	0.496077	11411.5	6.30753e-22	4.25291e-21	SELK	615114	selenoprotein K	http://www.ncbi.nlm.nih.gov/gene?term=615114
Bt.2542.1.S1_at	0.472656	11401.7	6.34289e-22	4.27189e-21	NAA30	533922	N(alpha)-acetyltransferase 30, NatC catalytic subunit	http://www.ncbi.nlm.nih.gov/gene?term=533922
Bt.2505.1.S1_at	0.542167	11396.7	6.36109e-22	4.27928e-21	RUFY1	528153	RUN and FYVE domain containing 1	http://www.ncbi.nlm.nih.gov/gene?term=528153
Bt.10942.1.S1_at	-0.55295	11392.2	6.37741e-22	4.28539e-21	KIAA1949	539829	KIAA1949	http://www.ncbi.nlm.nih.gov/gene?term=539829
Bt.11239.2.S1_at	-0.41327	11375.3	6.43969e-22	4.32233e-21	SPG7	515269	spastic paraplegia 7 (pure and complicated autosomal recessive)	http://www.ncbi.nlm.nih.gov/gene?term=515269
Bt.9520.1.S1_at	0.830081	11370.9	6.45609e-22	4.32356e-21	NAA38	613630	N(alpha)-acetyltransferase 38, NatC auxiliary subunit	http://www.ncbi.nlm.nih.gov/gene?term=613630
Bt.27596.2.A1_a_at	0.587617	11370.9	6.45613e-22	4.32356e-21	LOC615069	615069	hypothetical protein LOC615069	http://www.ncbi.nlm.nih.gov/gene?term=615069
Bt.9545.1.S1_at	0.711165	11360.6	6.49427e-22	4.34419e-21	CDC5L	767817	CDC5 cell division cycle 5-like (S. pombe)	http://www.ncbi.nlm.nih.gov/gene?term=767817
Bt.6244.1.S1_at	-0.535518	11358.2	6.50352e-22	4.34547e-21	USP20	505839	ubiquitin specific peptidase 20	http://www.ncbi.nlm.nih.gov/gene?term=505839
Bt.5491.1.S1_at	-0.708222	11351.2	6.52958e-22	4.35796e-21	RABAC1	512653	Rab acceptor 1 (prenylated)	http://www.ncbi.nlm.nih.gov/gene?term=512653
Bt.14017.1.S1_at	0.455584	11347	6.5455e-22	4.36367e-21	PRRC2C	505359	proline-rich coiled-coil 2C	http://www.ncbi.nlm.nih.gov/gene?term=505359
Bt.10956.2.S1_at	-0.516932	11325	6.6288e-22	4.41423e-21	C23H6orf89	618886	chromosome 6 open reading frame 89 ortholog	http://www.ncbi.nlm.nih.gov/gene?term=618886
Bt.13669.1.A1_at	0.455811	11306	6.70196e-22	4.45793e-21	EXOC8	540237	exocyst complex component 8	http://www.ncbi.nlm.nih.gov/gene?term=540237
Bt.4080.1.S1_at	0.608506	11303.6	6.71133e-22	4.45916e-21	SEC13	512530	SEC13 homolog (S. cerevisiae)	http://www.ncbi.nlm.nih.gov/gene?term=512530
Bt.6157.1.S1_at	-0.502198	11301.1	6.72111e-22	4.46065e-21	NET1	507365	neuroepithelial cell transforming 1	http://www.ncbi.nlm.nih.gov/gene?term=507365
Bt.9114.1.A1_at	0.781458	11298.5	6.73124e-22	4.46237e-21	RAD23A	540564	RAD23 homolog A (S. cerevisiae)	http://www.ncbi.nlm.nih.gov/gene?term=540564
Bt.2657.1.S1_a_at	-1.29295	11276.4	6.81793e-22	4.51478e-21	FERMT3	525159	fermitin family member 3	http://www.ncbi.nlm.nih.gov/gene?term=525159
Bt.4358.1.S1_at	0.414712	11272.9	6.83171e-22	4.51885e-21	FXR2	618127	fragile X mental retardation, autosomal homolog 2	http://www.ncbi.nlm.nih.gov/gene?term=618127
Bt.28104.1.S1_at	0.31847	11263.2	6.87023e-22	4.53926e-21	C17H12orf65	507595	chromosome 12 open reading frame 65 ortholog	http://www.ncbi.nlm.nih.gov/gene?term=507595
Bt.5636.1.S1_at	0.322283	11261.1	6.87864e-22	4.53975e-21	EXOC1	504440	exocyst complex component 1	http://www.ncbi.nlm.nih.gov/gene?term=504440
Bt.23600.1.S1_at	0.84615	11256.5	6.89711e-22	4.5414e-21	TMEM93	613551	transmembrane protein 93	http://www.ncbi.nlm.nih.gov/gene?term=613551
Bt.7805.1.S1_at	0.422115	11255	6.90302e-22	4.5414e-21	NUCKS1	505585	nuclear casein kinase and cyclin-dependent kinase substrate 1	http://www.ncbi.nlm.nih.gov/gene?term=505585
Bt.27164.1.A1_at	0.554304	11254.7	6.90416e-22	4.5414e-21	SREK1IP1	614029	SREK1-interacting protein 1	http://www.ncbi.nlm.nih.gov/gene?term=614029
Bt.24453.1.S1_at	0.975584	11232.2	6.99512e-22	4.59613e-21	ZNF295	510136	zinc finger protein 295	http://www.ncbi.nlm.nih.gov/gene?term=510136
Bt.1950.1.S1_at	0.641539	11224.9	7.02512e-22	4.61072e-21	KPNA3	540719	karyopherin alpha 3 (importin alpha 4)	http://www.ncbi.nlm.nih.gov/gene?term=540719
Bt.21723.1.A1_at	0.726186	11212.2	7.07734e-22	4.63985e-21	PELO	528728	pelota homolog (Drosophila)	http://www.ncbi.nlm.nih.gov/gene?term=528728
Bt.12473.1.S1_at	0.875782	11205.4	7.10532e-22	4.6502e-21	CDC37	520883	cell division cycle 37 homolog (S. cerevisiae)	http://www.ncbi.nlm.nih.gov/gene?term=520883
Bt.8552.1.S1_at	0.858452	11204.2	7.11032e-22	4.6502e-21	BOLA-DRA	506214	major histocompatibility complex, class II, DR alpha	http://www.ncbi.nlm.nih.gov/gene?term=506214
Bt.4511.1.S1_at	0.397872	11202.6	7.11669e-22	4.6502e-21	CCDC25	507275	coiled-coil domain containing 25	http://www.ncbi.nlm.nih.gov/gene?term=507275
Bt.11802.1.S1_at	0.458784	11197.6	7.13756e-22	4.65496e-21	C24H18orf32	767921	chromosome 18 open reading frame 32 ortholog	http://www.ncbi.nlm.nih.gov/gene?term=767921
Bt.1.1.S1_at	0.368496	11195.2	7.1478e-22	4.65496e-21	CSNK2A1	282419	casein kinase 2, alpha 1 polypeptide	http://www.ncbi.nlm.nih.gov/gene?term=282419
Bt.21217.1.S1_at	0.885248	11194.6	7.15007e-22	4.65496e-21	SSBP1	515765	single-stranded DNA binding protein 1	http://www.ncbi.nlm.nih.gov/gene?term=515765
Bt.903.1.S1_at	-0.918226	11193.3	7.15543e-22	4.65496e-21	SLC44A1	538887	solute carrier family 44, member 1	http://www.ncbi.nlm.nih.gov/gene?term=538887
Bt.17586.1.A1_at	-0.329545	11189.7	7.17058e-22	4.65969e-21	CAMSAP1	506553	calmodulin regulated spectrin-associated protein 1	http://www.ncbi.nlm.nih.gov/gene?term=506553
Bt.20314.2.S1_at	0.460197	11174.1	7.23625e-22	4.69722e-21	LSM12	538005	LSM12 homolog (S. cerevisiae)	http://www.ncbi.nlm.nih.gov/gene?term=538005
Bt.9559.1.S1_at	0.855776	11171.9	7.2456e-22	4.69814e-21	SLC25A5	282479	solute carrier family 25 (mitochondrial carrier; adenine nucleotide translocator), member 5	http://www.ncbi.nlm.nih.gov/gene?term=282479
Bt.13700.1.S1_at	0.820514	11169.1	7.25751e-22	4.70071e-21	BCAS2	507944	breast carcinoma amplified sequence 2	http://www.ncbi.nlm.nih.gov/gene?term=507944
Bt.11236.1.S1_at	0.708073	11157.9	7.30532e-22	4.7265e-21	PGP	538173	phosphoglycolate phosphatase	http://www.ncbi.nlm.nih.gov/gene?term=538173
Bt.1094.1.S1_at	-0.647354	11155.9	7.31364e-22	4.72672e-21	NIPSNAP1	614972	nipsnap homolog 1 (C. elegans)	http://www.ncbi.nlm.nih.gov/gene?term=614972
Bt.865.1.S1_at	-0.844345	11151	7.33479e-22	4.73435e-21	ARHGAP30	538835	Rho GTPase activating protein 30	http://www.ncbi.nlm.nih.gov/gene?term=538835
Bt.2041.1.S1_at	-0.941889	11149.5	7.34145e-22	4.73435e-21	AP2A2	515216	adaptor-related protein complex 2, alpha 2 subunit	http://www.ncbi.nlm.nih.gov/gene?term=515216
Bt.22271.1.S1_at	-0.466492	11140.4	7.38052e-22	4.75197e-21	KIAA0415	512522	hypothetical LOC512522	http://www.ncbi.nlm.nih.gov/gene?term=512522
Bt.10236.1.S1_at	0.752503	11139.4	7.38481e-22	4.75197e-21	MANF	540432	mesencephalic astrocyte-derived neurotrophic factor	http://www.ncbi.nlm.nih.gov/gene?term=540432
Bt.2652.1.S1_at	-1.67501	11131.1	7.42105e-22	4.7701e-21	RHBDF2	517903	rhomboid 5 homolog 2 (Drosophila)	http://www.ncbi.nlm.nih.gov/gene?term=517903
Bt.24419.1.S1_at	0.786455	11116.8	7.4837e-22	4.80515e-21	KRR1	513714	KRR1, small subunit (SSU) processome component, homolog (yeast)	http://www.ncbi.nlm.nih.gov/gene?term=513714
Bt.12889.1.S1_at	0.524275	11108.6	7.5199e-22	4.8229e-21	FBXW4	513977	F-box and WD repeat domain containing 4	http://www.ncbi.nlm.nih.gov/gene?term=513977
Bt.27133.1.A1_s_at	0.421374	11106.8	7.52763e-22	4.8229e-21	EIF4A3	515145	eukaryotic translation initiation factor 4A3	http://www.ncbi.nlm.nih.gov/gene?term=515145
Bt.24037.1.A1_at	0.515826	11101.7	7.55057e-22	4.83237e-21	C21H15orf63	100138230	huntingtin interacting protein K	http://www.ncbi.nlm.nih.gov/gene?term=100138230
Bt.10247.1.S1_at	0.853381	11086.3	7.61935e-22	4.86703e-21	C8H9orf6	507081	chromosome 9 open reading frame 6 ortholog	http://www.ncbi.nlm.nih.gov/gene?term=507081
Bt.3487.1.S1_at	0.788748	11085.9	7.62118e-22	4.86703e-21	TPI1	281543	triosephosphate isomerase 1	http://www.ncbi.nlm.nih.gov/gene?term=281543
Bt.5194.1.S1_at	-0.40912	11070.9	7.68864e-22	4.90482e-21	WBP1	509188	WW domain binding protein 1	http://www.ncbi.nlm.nih.gov/gene?term=509188
Bt.4576.1.S1_at	0.503772	11053.7	7.76708e-22	4.94953e-21	SRP68	538777	signal recognition particle 68kDa	http://www.ncbi.nlm.nih.gov/gene?term=538777
Bt.3872.1.S1_at	0.625132	11036.6	7.84625e-22	4.9946e-21	SUPT4H1	616425	suppressor of Ty 4 homolog 1 (S. cerevisiae)	http://www.ncbi.nlm.nih.gov/gene?term=616425
Bt.9233.1.A1_at	0.343255	11029.5	7.87949e-22	5.00556e-21	NA	NA	NA	http://www.ncbi.nlm.nih.gov/gene?term=NA
Bt.6143.1.S1_at	-0.635314	11029.3	7.88037e-22	5.00556e-21	LTA4H	507130	leukotriene A4 hydrolase	http://www.ncbi.nlm.nih.gov/gene?term=507130
Bt.9708.2.S1_at	0.344382	11023.9	7.90554e-22	5.01558e-21	CUTC	535065	cutC copper transporter homolog (E. coli)	http://www.ncbi.nlm.nih.gov/gene?term=535065
Bt.12099.1.A1_at	0.631023	11022.3	7.9131e-22	5.01558e-21	NA	NA	NA	http://www.ncbi.nlm.nih.gov/gene?term=NA
Bt.23518.1.S1_at	-0.513422	11014.9	7.94801e-22	5.03232e-21	ADD1	507193	adducin 1 (alpha)	http://www.ncbi.nlm.nih.gov/gene?term=507193
Bt.5180.1.S1_at	-1.41963	11006.4	7.98782e-22	5.05198e-21	UCP2	281562	uncoupling protein 2 (mitochondrial, proton carrier)	http://www.ncbi.nlm.nih.gov/gene?term=281562
Bt.15790.1.S1_at	-0.340193	11004.7	7.99612e-22	5.05198e-21	ASB8	617269	ankyrin repeat and SOCS box containing 8	http://www.ncbi.nlm.nih.gov/gene?term=617269
Bt.24650.1.S1_a_at	0.427366	11000.5	8.01581e-22	5.05902e-21	PIN4	100126055	protein (peptidylprolyl cis/trans isomerase) NIMA-interacting, 4 (parvulin)	http://www.ncbi.nlm.nih.gov/gene?term=100126055
Bt.13503.1.S1_at	0.444843	10996.3	8.03586e-22	5.06627e-21	PPCS	539294	phosphopantothenoylcysteine synthetase	http://www.ncbi.nlm.nih.gov/gene?term=539294
Bt.20343.2.S1_a_at	-0.256366	10983.1	8.09955e-22	5.09618e-21	UNC13D	506146	unc-13 homolog D (C. elegans)	http://www.ncbi.nlm.nih.gov/gene?term=506146
Bt.27890.1.S1_at	0.705496	10982.4	8.10293e-22	5.09618e-21	METTL10	534925	CG9643-like	http://www.ncbi.nlm.nih.gov/gene?term=534925
Bt.6067.1.S1_at	-0.373873	10981.1	8.10912e-22	5.09618e-21	SH2D3C	515820	SH2 domain containing 3C	http://www.ncbi.nlm.nih.gov/gene?term=515820
Bt.21891.1.A1_at	0.483737	10976	8.13361e-22	5.10615e-21	SLC30A5	508169	solute carrier family 30 (zinc transporter), member 5	http://www.ncbi.nlm.nih.gov/gene?term=508169
Bt.23603.2.S1_a_at	-0.5077	10969.5	8.16512e-22	5.1205e-21	FBXO9	511798	F-box protein 9	http://www.ncbi.nlm.nih.gov/gene?term=511798
Bt.24579.1.S1_at	0.525174	10967	8.17726e-22	5.12268e-21	MED31	532868	mediator complex subunit 31	http://www.ncbi.nlm.nih.gov/gene?term=532868
Bt.1956.1.S1_at	0.782739	10962.1	8.20148e-22	5.12842e-21	NAA50	517211	N(alpha)-acetyltransferase 50, NatE catalytic subunit	http://www.ncbi.nlm.nih.gov/gene?term=517211
Bt.9759.2.S1_at	0.785791	10961.6	8.20373e-22	5.12842e-21	NGDN	539602	neuroguidin, EIF4E binding protein	http://www.ncbi.nlm.nih.gov/gene?term=539602
Bt.20394.1.A1_at	-0.91133	10946.2	8.27974e-22	5.17047e-21	KLF13	789710	Kruppel-like factor 13	http://www.ncbi.nlm.nih.gov/gene?term=789710
Bt.2153.1.S1_at	-0.45258	10944.1	8.28997e-22	5.1714e-21	IER3	505455	immediate early response 3	http://www.ncbi.nlm.nih.gov/gene?term=505455
Bt.1766.1.S1_at	0.406228	10931.1	8.35443e-22	5.20613e-21	ARPC1A	508402	actin related protein 2/3 complex, subunit 1A, 41kDa	http://www.ncbi.nlm.nih.gov/gene?term=508402
Bt.7276.1.S1_at	-0.519687	10925.8	8.381e-22	5.2172e-21	GCDH	506310	glutaryl-CoA dehydrogenase	http://www.ncbi.nlm.nih.gov/gene?term=506310
Bt.9857.1.S1_at	0.737472	10902.1	8.50071e-22	5.28615e-21	CHCHD3	616477	coiled-coil-helix-coiled-coil-helix domain containing 3	http://www.ncbi.nlm.nih.gov/gene?term=616477
Bt.28232.1.S1_at	0.442753	10898.4	8.51951e-22	5.29229e-21	VPS24	507722	vacuolar protein sorting 24 homolog (S. cerevisiae)	http://www.ncbi.nlm.nih.gov/gene?term=507722
Bt.4652.1.S1_at	0.648722	10888.6	8.56973e-22	5.31791e-21	MRPL55	506657	mitochondrial ribosomal protein L55	http://www.ncbi.nlm.nih.gov/gene?term=506657
Bt.13170.1.S1_at	0.495139	10873.7	8.64699e-22	5.36023e-21	SDHC	327696	succinate dehydrogenase complex, subunit C, integral membrane protein, 15kDa	http://www.ncbi.nlm.nih.gov/gene?term=327696
Bt.853.1.S1_at	0.946586	10868.4	8.67465e-22	5.37175e-21	MRPL45	511479	mitochondrial ribosomal protein L45	http://www.ncbi.nlm.nih.gov/gene?term=511479
Bt.15664.1.S1_at	0.805554	10858.1	8.72841e-22	5.39939e-21	OLA1	509966	Obg-like ATPase 1	http://www.ncbi.nlm.nih.gov/gene?term=509966
Bt.20513.1.S1_at	-0.947182	10856.2	8.73843e-22	5.39995e-21	MARK2	535197	MAP/microtubule affinity-regulating kinase 2	http://www.ncbi.nlm.nih.gov/gene?term=535197
Bt.23674.1.S1_at	0.53718	10851.8	8.76182e-22	5.40876e-21	NAA35	506175	N(alpha)-acetyltransferase 35, NatC auxiliary subunit	http://www.ncbi.nlm.nih.gov/gene?term=506175
Bt.11082.1.S1_at	0.667931	10845.7	8.79415e-22	5.42306e-21	CCDC167	507353	coiled-coil domain containing 167	http://www.ncbi.nlm.nih.gov/gene?term=507353
Bt.21222.1.S1_at	-0.613623	10842.2	8.81256e-22	5.42876e-21	LOC505156	505156	transmembrane protein 131-like	http://www.ncbi.nlm.nih.gov/gene?term=505156
Bt.250.1.S1_at	0.559181	10837.3	8.83846e-22	5.43439e-21	NMT1	281351	N-myristoyltransferase 1	http://www.ncbi.nlm.nih.gov/gene?term=281351
Bt.4082.1.S1_at	0.377271	10837	8.84007e-22	5.43439e-21	CHMP7	541288	CHMP family, member 7	http://www.ncbi.nlm.nih.gov/gene?term=541288
Bt.20018.1.S1_at	-0.349245	10833.7	8.85798e-22	5.43975e-21	LOC100126544	100126544	hypothetical LOC100126544	http://www.ncbi.nlm.nih.gov/gene?term=100126544
Bt.8545.1.S1_at	0.66065	10825.6	8.90122e-22	5.46064e-21	MRPL43	282277	mitochondrial ribosomal protein L43	http://www.ncbi.nlm.nih.gov/gene?term=282277
Bt.28749.1.S1_at	0.644371	10822.1	8.92008e-22	5.46483e-21	SEPHS1	507470	selenophosphate synthetase 1	http://www.ncbi.nlm.nih.gov/gene?term=507470
Bt.19498.1.A1_a_at	0.774258	10820.9	8.92651e-22	5.46483e-21	RPL26L1	534970	ribosomal protein L26-like 1	http://www.ncbi.nlm.nih.gov/gene?term=534970
Bt.7415.1.S1_at	-0.728144	10817.7	8.94351e-22	5.46958e-21	PBXIP1	506485	pre-B-cell leukemia homeobox interacting protein 1	http://www.ncbi.nlm.nih.gov/gene?term=506485
Bt.315.1.S1_at	0.364957	10812	8.97472e-22	5.48301e-21	NDUFS7	338079	NADH dehydrogenase (ubiquinone) Fe-S protein 7, 20kDa (NADH-coenzyme Q reductase)	http://www.ncbi.nlm.nih.gov/gene?term=338079
Bt.15887.2.S1_a_at	-0.302615	10806.1	9.00661e-22	5.49682e-21	ZNRF1	509076	zinc and ring finger 1	http://www.ncbi.nlm.nih.gov/gene?term=509076
Bt.19692.1.S1_at	0.595832	10791.5	9.08677e-22	5.54003e-21	COQ3	540298	coenzyme Q3 homolog, methyltransferase (S. cerevisiae)	http://www.ncbi.nlm.nih.gov/gene?term=540298
Bt.1800.1.S1_at	0.523155	10787.9	9.10669e-22	5.54646e-21	DIEXF	510385	digestive organ expansion factor homolog (zebrafish)	http://www.ncbi.nlm.nih.gov/gene?term=510385
Bt.3500.1.S1_at	0.570209	10785.2	9.12124e-22	5.54961e-21	PRPS1	781227	phosphoribosyl pyrophosphate synthetase 1	http://www.ncbi.nlm.nih.gov/gene?term=781227
Bt.13743.1.A1_at	0.466959	10782.7	9.13534e-22	5.54975e-21	RFK	514697	riboflavin kinase	http://www.ncbi.nlm.nih.gov/gene?term=514697
Bt.28680.1.S1_at	0.806283	10780.9	9.14526e-22	5.54975e-21	WDR75	521240	WD repeat domain 75	http://www.ncbi.nlm.nih.gov/gene?term=521240
Bt.2486.1.A1_at	0.661984	10777.7	9.16287e-22	5.54975e-21	MOCS3	539728	molybdenum cofactor synthesis 3	http://www.ncbi.nlm.nih.gov/gene?term=539728
Bt.16900.1.A1_at	0.468411	10776.6	9.16886e-22	5.54975e-21	KIAA1429	782848	KIAA1429 ortholog	http://www.ncbi.nlm.nih.gov/gene?term=782848
Bt.18756.1.S1_at	0.529712	10775.5	9.17531e-22	5.54975e-21	CDC42SE2	789618	CDC42 small effector 2	http://www.ncbi.nlm.nih.gov/gene?term=789618
Bt.5088.1.S1_at	-0.543598	10774.7	9.17964e-22	5.54975e-21	NA	NA	NA	http://www.ncbi.nlm.nih.gov/gene?term=NA
Bt.13189.2.S1_at	0.315071	10773.4	9.18708e-22	5.54975e-21	ORC4	529245	origin recognition complex, subunit 4	http://www.ncbi.nlm.nih.gov/gene?term=529245
Bt.5288.1.S1_at	0.558665	10768.5	9.21444e-22	5.5606e-21	TXN2	281557	thioredoxin 2	http://www.ncbi.nlm.nih.gov/gene?term=281557
Bt.9542.1.S1_at	0.605582	10762	9.25057e-22	5.57301e-21	PTPN1	508658	protein tyrosine phosphatase, non-receptor type 1	http://www.ncbi.nlm.nih.gov/gene?term=508658
Bt.24929.1.A1_at	0.492726	10761.4	9.25383e-22	5.57301e-21	RG9MTD3	516258	RNA (guanine-9-) methyltransferase domain containing 3	http://www.ncbi.nlm.nih.gov/gene?term=516258
Bt.4955.2.S1_a_at	0.318731	10754.5	9.29267e-22	5.59071e-21	ATP6V1H	282657	ATPase, H+ transporting, lysosomal 50/57kDa, V1 subunit H	http://www.ncbi.nlm.nih.gov/gene?term=282657
Bt.14079.1.S1_at	-0.549831	10750.1	9.31801e-22	5.60027e-21	MGC127874	508617	hypothetical LOC508617	http://www.ncbi.nlm.nih.gov/gene?term=508617
Bt.5422.1.S1_at	0.482568	10731.2	9.42557e-22	5.65416e-21	PYCRL	512526	pyrroline-5-carboxylate reductase-like	http://www.ncbi.nlm.nih.gov/gene?term=512526
Bt.4715.1.S1_at	0.710603	10731	9.42679e-22	5.65416e-21	TMEM97	511378	transmembrane protein 97	http://www.ncbi.nlm.nih.gov/gene?term=511378
Bt.11875.1.S1_at	-0.492405	10715.2	9.51796e-22	5.70307e-21	BIN2	515025	bridging integrator 2	http://www.ncbi.nlm.nih.gov/gene?term=515025
Bt.4748.1.S1_at	-0.770229	10711.5	9.53952e-22	5.70972e-21	SOD2	281496	superoxide dismutase 2, mitochondrial	http://www.ncbi.nlm.nih.gov/gene?term=281496
Bt.23539.1.S1_at	1.09307	10709.2	9.55298e-22	5.70972e-21	U2AF1	512680	U2 small nuclear RNA auxiliary factor 1	http://www.ncbi.nlm.nih.gov/gene?term=512680
Bt.9329.1.S1_at	0.764368	10708.3	9.55799e-22	5.70972e-21	SNRPA1	512584	small nuclear ribonucleoprotein polypeptide A'	http://www.ncbi.nlm.nih.gov/gene?term=512584
Bt.21433.1.S1_at	0.569706	10705	9.57716e-22	5.7154e-21	MCM6	517812	minichromosome maintenance complex component 6	http://www.ncbi.nlm.nih.gov/gene?term=517812
Bt.21365.2.S1_at	-0.399002	10693.9	9.64269e-22	5.74872e-21	EIF2AK4	513829	eukaryotic translation initiation factor 2 alpha kinase 4	http://www.ncbi.nlm.nih.gov/gene?term=513829
Bt.9201.1.A1_at	-0.903535	10691.6	9.65621e-22	5.75098e-21	TSPAN14	539055	tetraspanin 14	http://www.ncbi.nlm.nih.gov/gene?term=539055
Bt.5306.1.S1_at	-0.469418	10666.7	9.80437e-22	5.83336e-21	TCAP	513257	titin-cap (telethonin)	http://www.ncbi.nlm.nih.gov/gene?term=513257
Bt.21464.1.S1_at	-0.559143	10655.5	9.87157e-22	5.86595e-21	GALT	506997	galactose-1-phosphate uridylyltransferase	http://www.ncbi.nlm.nih.gov/gene?term=506997
Bt.14322.1.A1_at	-0.515123	10654.3	9.87898e-22	5.86595e-21	NA	NA	NA	http://www.ncbi.nlm.nih.gov/gene?term=NA
Bt.11156.1.S1_at	-0.498372	10652.1	9.89223e-22	5.86794e-21	C11H9orf16	616015	chromosome 9 open reading frame 16 ortholog	http://www.ncbi.nlm.nih.gov/gene?term=616015
Bt.8826.1.S1_at	-1.21241	10639.5	9.96925e-22	5.9077e-21	DNM2	511691	dynamin 2	http://www.ncbi.nlm.nih.gov/gene?term=511691
Bt.20910.1.S1_at	0.549172	10627.8	1.0041e-21	5.94428e-21	CIR1	534057	corepressor interacting with RBPJ, 1	http://www.ncbi.nlm.nih.gov/gene?term=534057
Bt.26955.1.S1_at	0.778243	10609.3	1.01558e-21	6.00625e-21	EFTUD1	527607	elongation factor Tu GTP binding domain containing 1	http://www.ncbi.nlm.nih.gov/gene?term=527607
Bt.23190.1.A1_at	0.450323	10604.5	1.0186e-21	6.01806e-21	NAP1L4	513028	nucleosome assembly protein 1-like 4	http://www.ncbi.nlm.nih.gov/gene?term=513028
Bt.20597.2.A1_a_at	1.40155	10590	1.02777e-21	6.06606e-21	TTC35	616813	tetratricopeptide repeat domain 35	http://www.ncbi.nlm.nih.gov/gene?term=616813
Bt.4677.1.S1_at	0.872564	10588.4	1.02877e-21	6.06606e-21	SDHD	281481	succinate dehydrogenase complex, subunit D, integral membrane protein	http://www.ncbi.nlm.nih.gov/gene?term=281481
Bt.11524.1.A1_at	-0.417056	10572.8	1.03875e-21	6.11408e-21	ATP9B	510301	ATPase, class II, type 9B	http://www.ncbi.nlm.nih.gov/gene?term=510301
Bt.5573.1.S1_at	-0.464659	10572.4	1.03898e-21	6.11408e-21	CD52	507141	CD52 molecule	http://www.ncbi.nlm.nih.gov/gene?term=507141
Bt.5400.1.S1_at	0.759223	10570.2	1.04044e-21	6.11656e-21	OAT	505323	ornithine aminotransferase	http://www.ncbi.nlm.nih.gov/gene?term=505323
Bt.12204.1.S1_at	-0.455621	10565.9	1.04322e-21	6.12685e-21	LOC617808	617808	hypothetical LOC617808	http://www.ncbi.nlm.nih.gov/gene?term=617808
Bt.9129.1.S1_at	0.769526	10561.2	1.04625e-21	6.13467e-21	LOC100140276	100140276	lysine (K)-specific demethylase 6B	http://www.ncbi.nlm.nih.gov/gene?term=100140276
Bt.5208.1.S1_at	0.819854	10560.6	1.04662e-21	6.13467e-21	STIP1	617109	stress-induced-phosphoprotein 1	http://www.ncbi.nlm.nih.gov/gene?term=617109
Bt.16125.1.A1_s_at	-0.587823	10551.1	1.05281e-21	6.14821e-21	RNFT1	616080	ring finger protein, transmembrane 1	http://www.ncbi.nlm.nih.gov/gene?term=616080
Bt.4523.1.S1_at	-0.333285	10550.7	1.05302e-21	6.14821e-21	DCTN5	506441	dynactin 5 (p25)	http://www.ncbi.nlm.nih.gov/gene?term=506441
Bt.8206.1.S1_at	0.606861	10550.7	1.05303e-21	6.14821e-21	SRSF7	507066	serine/arginine-rich splicing factor 7	http://www.ncbi.nlm.nih.gov/gene?term=507066
Bt.1524.1.S1_a_at	0.438014	10547.8	1.05493e-21	6.14821e-21	TEX10	522819	testis expressed 10	http://www.ncbi.nlm.nih.gov/gene?term=522819
Bt.12066.1.S1_at	0.847578	10547.6	1.05509e-21	6.14821e-21	ZCCHC9	506049	zinc finger, CCHC domain containing 9	http://www.ncbi.nlm.nih.gov/gene?term=506049
Bt.2823.3.S1_a_at	0.430699	10547.5	1.05517e-21	6.14821e-21	C7H1orf35	506656	chromosome 1 open reading frame 35	http://www.ncbi.nlm.nih.gov/gene?term=506656
Bt.27200.1.S1_at	-1.10109	10543.4	1.05781e-21	6.15755e-21	RPS6KA1	533908	ribosomal protein S6 kinase, 90kDa, polypeptide 1	http://www.ncbi.nlm.nih.gov/gene?term=533908
Bt.21790.1.S1_at	0.840468	10541.8	1.05888e-21	6.15772e-21	HNRNPA0	540311	heterogeneous nuclear ribonucleoprotein A0	http://www.ncbi.nlm.nih.gov/gene?term=540311
Bt.1140.1.S1_at	-0.82551	10538.8	1.06084e-21	6.16287e-21	NME3	515663	non-metastatic cells 3, protein expressed in	http://www.ncbi.nlm.nih.gov/gene?term=515663
Bt.1726.1.S1_at	0.527502	10537.3	1.06184e-21	6.16287e-21	TBC1D17	514858	TBC1 domain family, member 17	http://www.ncbi.nlm.nih.gov/gene?term=514858
Bt.12426.1.S1_at	-0.706029	10525.7	1.06949e-21	6.20118e-21	CARKD	613996	carbohydrate kinase domain containing	http://www.ncbi.nlm.nih.gov/gene?term=613996
Bt.19243.1.A1_at	-0.534885	10519	1.07397e-21	6.22103e-21	SNX6	532685	sorting nexin 6	http://www.ncbi.nlm.nih.gov/gene?term=532685
Bt.20982.1.A1_at	0.487161	10517.1	1.07525e-21	6.22239e-21	GAPVD1	539646	GTPase activating protein and VPS9 domains 1	http://www.ncbi.nlm.nih.gov/gene?term=539646
Bt.22284.1.S1_at	0.333639	10512	1.07865e-21	6.23025e-21	NSMAF	509626	neutral sphingomyelinase (N-SMase) activation associated factor	http://www.ncbi.nlm.nih.gov/gene?term=509626
Bt.2644.1.S1_at	0.768208	10510.7	1.07949e-21	6.23025e-21	DDX27	514567	DEAD (Asp-Glu-Ala-Asp) box polypeptide 27	http://www.ncbi.nlm.nih.gov/gene?term=514567
Bt.26807.1.S1_at	-0.478198	10510.3	1.07977e-21	6.23025e-21	KLHL36	768061	kelch-like 36 (Drosophila)	http://www.ncbi.nlm.nih.gov/gene?term=768061
Bt.24393.1.S1_at	-1.15654	10497.3	1.08854e-21	6.27474e-21	DEF6	516457	differentially expressed in FDCP 6 homolog (mouse)	http://www.ncbi.nlm.nih.gov/gene?term=516457
Bt.8099.2.S1_at	0.867806	10492.5	1.09184e-21	6.28639e-21	TBRG1	507460	transforming growth factor beta regulator 1	http://www.ncbi.nlm.nih.gov/gene?term=507460
Bt.25922.1.A1_at	0.346875	10491.2	1.09269e-21	6.28639e-21	GRINL1A	100125877	glutamate receptor, ionotropic, N-methyl D-aspartate-like 1A	http://www.ncbi.nlm.nih.gov/gene?term=100125877
Bt.2663.2.S1_at	0.819978	10489.7	1.09375e-21	6.28639e-21	KRAS	541140	v-Ki-ras2 Kirsten rat sarcoma viral oncogene homolog	http://www.ncbi.nlm.nih.gov/gene?term=541140
Bt.7700.1.S1_at	-0.76876	10477.2	1.10225e-21	6.32909e-21	ACTN1	524770	actinin, alpha 1	http://www.ncbi.nlm.nih.gov/gene?term=524770
Bt.3038.1.S1_at	1.09587	10475	1.10381e-21	6.33159e-21	MRPL27	510058	mitochondrial ribosomal protein L27	http://www.ncbi.nlm.nih.gov/gene?term=510058
Bt.15742.1.S2_at	-0.862514	10473.5	1.10482e-21	6.33159e-21	CD47	282661	CD47 molecule	http://www.ncbi.nlm.nih.gov/gene?term=282661
Bt.4628.2.S1_a_at	-0.556232	10468	1.10862e-21	6.34722e-21	ARRDC1	786098	arrestin domain containing 1	http://www.ncbi.nlm.nih.gov/gene?term=786098
Bt.21464.3.S1_a_at	-0.476117	10464.7	1.11091e-21	6.35418e-21	GALT	506997	galactose-1-phosphate uridylyltransferase	http://www.ncbi.nlm.nih.gov/gene?term=506997
Bt.8046.1.A1_at	0.74226	10460.1	1.11409e-21	6.36624e-21	MRPS36	613835	mitochondrial ribosomal protein S36	http://www.ncbi.nlm.nih.gov/gene?term=613835
Bt.7990.1.S1_at	-0.369445	10455.2	1.11754e-21	6.37976e-21	MICALL1	517259	MICAL-like 1	http://www.ncbi.nlm.nih.gov/gene?term=517259
Bt.8563.1.S1_at	0.530748	10439.1	1.12886e-21	6.43818e-21	CYB5B	506370	cytochrome b5 type B (outer mitochondrial membrane)	http://www.ncbi.nlm.nih.gov/gene?term=506370
Bt.20554.1.S1_at	-0.729375	10434.5	1.13208e-21	6.45036e-21	PREX1	527410	phosphatidylinositol-3,4,5-trisphosphate-dependent Rac exchange factor 1	http://www.ncbi.nlm.nih.gov/gene?term=527410
Bt.20984.1.S1_at	0.368598	10431.5	1.13419e-21	6.45616e-21	GBAS	767938	glioblastoma amplified sequence	http://www.ncbi.nlm.nih.gov/gene?term=767938
Bt.2116.1.S1_at	0.804853	10424.8	1.13896e-21	6.47708e-21	PSMB6	510069	proteasome (prosome, macropain) subunit, beta type, 6	http://www.ncbi.nlm.nih.gov/gene?term=510069
Bt.2297.1.S1_at	0.864037	10415.9	1.14534e-21	6.50714e-21	GART	281183	phosphoribosylglycinamide formyltransferase, phosphoribosylglycinamide synthetase, phosphoribosylaminoimidazole synthetase	http://www.ncbi.nlm.nih.gov/gene?term=281183
Bt.8348.1.S1_at	-0.651433	10410.6	1.14918e-21	6.52266e-21	LOC517133	517133	KIAA0100 ortholog	http://www.ncbi.nlm.nih.gov/gene?term=517133
Bt.3260.1.S1_at	0.411185	10405.6	1.15277e-21	6.53677e-21	C24H18orf55	614633	chromosome 18 open reading frame 55 ortholog	http://www.ncbi.nlm.nih.gov/gene?term=614633
Bt.15526.1.S1_at	-0.355308	10403.8	1.1541e-21	6.53806e-21	NA	NA	NA	http://www.ncbi.nlm.nih.gov/gene?term=NA
Bt.13528.1.A1_at	0.551527	10393.3	1.16174e-21	6.5715e-21	PSMD12	538204	proteasome (prosome, macropain) 26S subunit, non-ATPase, 12	http://www.ncbi.nlm.nih.gov/gene?term=538204
Bt.2889.1.S1_at	0.631373	10392.6	1.16222e-21	6.5715e-21	C18H16orf80	445424	chromosome 16 open reading frame 80	http://www.ncbi.nlm.nih.gov/gene?term=445424
Bt.23601.1.A1_s_at	0.787427	10383.1	1.16919e-21	6.59863e-21	CSNK2B	539235	casein kinase 2, beta polypeptide	http://www.ncbi.nlm.nih.gov/gene?term=539235
Bt.20629.1.A1_at	0.400439	10383.1	1.16925e-21	6.59863e-21	GNPDA2	508383	glucosamine-6-phosphate deaminase 2	http://www.ncbi.nlm.nih.gov/gene?term=508383
Bt.20067.1.S1_at	0.338207	10379.5	1.17187e-21	6.60714e-21	NA	NA	NA	http://www.ncbi.nlm.nih.gov/gene?term=NA
Bt.946.1.S1_at	0.783799	10374.6	1.17545e-21	6.62102e-21	AK2	280716	adenylate kinase 2	http://www.ncbi.nlm.nih.gov/gene?term=280716
Bt.5520.1.S1_at	-0.914628	10370.6	1.17845e-21	6.63159e-21	IDH2	327669	isocitrate dehydrogenase 2 (NADP+), mitochondrial	http://www.ncbi.nlm.nih.gov/gene?term=327669
Bt.4635.1.S1_at	-1.20798	10367.7	1.18064e-21	6.63726e-21	CNN2	539019	calponin 2	http://www.ncbi.nlm.nih.gov/gene?term=539019
Bt.4331.1.S1_at	0.365639	10366.2	1.1817e-21	6.63726e-21	PARL	514191	presenilin associated, rhomboid-like	http://www.ncbi.nlm.nih.gov/gene?term=514191
Bt.8524.1.A1_at	-0.593747	10348.9	1.19468e-21	6.70382e-21	NA	NA	NA	http://www.ncbi.nlm.nih.gov/gene?term=NA
Bt.8022.1.S1_at	-0.686257	10345.3	1.19745e-21	6.70787e-21	CTSC	352958	cathepsin C	http://www.ncbi.nlm.nih.gov/gene?term=352958
Bt.4413.1.S1_at	-1.22383	10345	1.19767e-21	6.70787e-21	DGKH	513389	diacylglycerol kinase, eta	http://www.ncbi.nlm.nih.gov/gene?term=513389
Bt.8316.1.S1_at	0.429162	10341.3	1.20044e-21	6.71229e-21	LOC782502	782502	Uncharacterized protein KIAA0947-like	http://www.ncbi.nlm.nih.gov/gene?term=782502
Bt.1408.1.S1_at	0.395669	10340.9	1.20073e-21	6.71229e-21	CSNK2A2	282420	casein kinase 2, alpha prime polypeptide	http://www.ncbi.nlm.nih.gov/gene?term=282420
Bt.9180.3.S1_a_at	0.442354	10337.9	1.20299e-21	6.71861e-21	ALG14	506537	asparagine-linked glycosylation 14 homolog	http://www.ncbi.nlm.nih.gov/gene?term=506537
Bt.22084.2.S1_at	0.580353	10332.9	1.20686e-21	6.73384e-21	NA	NA	NA	http://www.ncbi.nlm.nih.gov/gene?term=NA
Bt.5418.1.S1_at	0.448338	10330.5	1.20868e-21	6.73764e-21	TUBG1	541101	tubulin, gamma 1	http://www.ncbi.nlm.nih.gov/gene?term=541101
Bt.3884.1.S1_at	0.809043	10318	1.21827e-21	6.78473e-21	MVD	509958	mevalonate (diphospho) decarboxylase	http://www.ncbi.nlm.nih.gov/gene?term=509958
Bt.5252.1.S1_at	0.743333	10313.7	1.22157e-21	6.79671e-21	PGAM1	404148	phosphoglycerate mutase 1 (brain)	http://www.ncbi.nlm.nih.gov/gene?term=404148
Bt.3003.1.S1_at	0.929238	10307	1.22678e-21	6.81927e-21	RPL7L1	522029	ribosomal protein L7-like 1	http://www.ncbi.nlm.nih.gov/gene?term=522029
Bt.5830.1.S1_at	0.755685	10298	1.23385e-21	6.85216e-21	CHRAC1	510942	chromatin accessibility complex 1	http://www.ncbi.nlm.nih.gov/gene?term=510942
Bt.28697.1.S1_at	0.331326	10288.7	1.24109e-21	6.88589e-21	SLC31A1	518976	solute carrier family 31 (copper transporters), member 1	http://www.ncbi.nlm.nih.gov/gene?term=518976
Bt.12412.1.S1_at	-0.454624	10283.5	1.24524e-21	6.90248e-21	HBP1	515320	HMG-box transcription factor 1	http://www.ncbi.nlm.nih.gov/gene?term=515320
Bt.9072.1.S1_at	1.10878	10282	1.24646e-21	6.90273e-21	AIMP1	505126	aminoacyl tRNA synthetase complex-interacting multifunctional protein 1	http://www.ncbi.nlm.nih.gov/gene?term=505126
Bt.19465.1.S1_at	1.42214	10268.4	1.25726e-21	6.95608e-21	AASDHPPT	519816	aminoadipate-semialdehyde dehydrogenase-phosphopantetheinyl transferase	http://www.ncbi.nlm.nih.gov/gene?term=519816
Bt.5231.1.S1_at	1.01393	10266.3	1.2589e-21	6.95864e-21	HSD17B10	281809	hydroxysteroid (17-beta) dehydrogenase 10	http://www.ncbi.nlm.nih.gov/gene?term=281809
Bt.1703.1.S1_at	1.34851	10264.8	1.26016e-21	6.95909e-21	EIF2S1	327694	eukaryotic translation initiation factor 2, subunit 1 alpha, 35kDa	http://www.ncbi.nlm.nih.gov/gene?term=327694
Bt.28782.1.A1_at	-0.272825	10258.7	1.26503e-21	6.97946e-21	NAGPA	515935	N-acetylglucosamine-1-phosphodiester alpha-N-acetylglucosaminidase	http://www.ncbi.nlm.nih.gov/gene?term=515935
Bt.10575.1.S1_at	0.534178	10255.9	1.26731e-21	6.98428e-21	SAE1	505512	SUMO1 activating enzyme subunit 1	http://www.ncbi.nlm.nih.gov/gene?term=505512
Bt.19820.1.A1_at	0.542143	10254.5	1.2684e-21	6.98428e-21	C9H6orf35	517251	chromosome 6 open reading frame 35 ortholog	http://www.ncbi.nlm.nih.gov/gene?term=517251
Bt.7459.1.S1_at	-0.52212	10252	1.27043e-21	6.98428e-21	NA	NA	NA	http://www.ncbi.nlm.nih.gov/gene?term=NA
Bt.21346.1.S1_at	-0.969533	10251.8	1.27062e-21	6.98428e-21	SIPA1	508234	signal-induced proliferation-associated 1	http://www.ncbi.nlm.nih.gov/gene?term=508234
Bt.13801.1.S1_at	0.490687	10250.2	1.2719e-21	6.98481e-21	PDRG1	768241	p53 and DNA-damage regulated 1	http://www.ncbi.nlm.nih.gov/gene?term=768241
Bt.1232.1.S1_at	-1.1003	10246.8	1.2747e-21	6.99278e-21	DENND1C	511230	DENN/MADD domain containing 1C	http://www.ncbi.nlm.nih.gov/gene?term=511230
Bt.14059.1.A1_at	-0.477737	10245.5	1.27571e-21	6.99278e-21	AUH	614716	AU RNA binding protein/enoyl-CoA hydratase	http://www.ncbi.nlm.nih.gov/gene?term=614716
Bt.13923.1.A1_at	-0.633013	10243.6	1.27724e-21	6.99331e-21	C11H9orf142	505435	chromosome 9 open reading frame 142 ortholog	http://www.ncbi.nlm.nih.gov/gene?term=505435
Bt.2515.1.S1_at	1.00081	10242.5	1.27817e-21	6.99331e-21	H2AFZ	287016	H2A histone family, member Z	http://www.ncbi.nlm.nih.gov/gene?term=287016
Bt.6227.1.S1_at	0.477714	10238	1.28183e-21	7.00689e-21	CLINT1	538540	clathrin interactor 1	http://www.ncbi.nlm.nih.gov/gene?term=538540
Bt.18627.1.S1_at	-1.27761	10217.3	1.29895e-21	7.09388e-21	PITPNM1	533859	phosphatidylinositol transfer protein, membrane-associated 1	http://www.ncbi.nlm.nih.gov/gene?term=533859
Bt.6975.1.S1_at	0.485626	10214.3	1.30137e-21	7.09941e-21	TOE1	513052	target of EGR1, member 1 (nuclear)	http://www.ncbi.nlm.nih.gov/gene?term=513052
Bt.12436.1.S1_at	0.600003	10213.2	1.30236e-21	7.09941e-21	BRI3	615390	brain protein I3	http://www.ncbi.nlm.nih.gov/gene?term=615390
Bt.20363.1.S1_at	-1.17927	10208.6	1.30613e-21	7.11344e-21	C7H19orf66	539087	hypothetical LOC539087	http://www.ncbi.nlm.nih.gov/gene?term=539087
Bt.21317.2.A1_at	0.379847	10201.7	1.31191e-21	7.13833e-21	INTS12	517489	integrator complex subunit 12	http://www.ncbi.nlm.nih.gov/gene?term=517489
Bt.9715.1.S1_at	0.466561	10199.5	1.31383e-21	7.14219e-21	AEBP2	537791	AE binding protein 2	http://www.ncbi.nlm.nih.gov/gene?term=537791
Bt.16673.1.S1_at	-0.721838	10193.3	1.31899e-21	7.16367e-21	VAMP5	540406	vesicle-associated membrane protein 5 (myobrevin)	http://www.ncbi.nlm.nih.gov/gene?term=540406
Bt.5906.1.S1_at	0.609391	10190.7	1.32122e-21	7.16924e-21	PTPN11	533590	protein tyrosine phosphatase, non-receptor type 11	http://www.ncbi.nlm.nih.gov/gene?term=533590
Bt.28557.1.S1_at	1.27164	10189	1.32271e-21	7.17074e-21	RG9MTD1	532418	RNA (guanine-9-) methyltransferase domain containing 1	http://www.ncbi.nlm.nih.gov/gene?term=532418
Bt.10183.1.S1_at	0.541342	10185.9	1.32528e-21	7.17677e-21	VTI1A	780850	vesicle transport through interaction with t-SNAREs homolog 1A (yeast)	http://www.ncbi.nlm.nih.gov/gene?term=780850
Bt.24259.1.A1_at	0.391396	10184.8	1.32625e-21	7.17677e-21	MTFR1	535449	mitochondrial fission regulator 1	http://www.ncbi.nlm.nih.gov/gene?term=535449
Bt.8806.1.S1_at	0.59754	10180.8	1.32966e-21	7.18869e-21	NCDN	505994	neurochondrin	http://www.ncbi.nlm.nih.gov/gene?term=505994
Bt.2606.1.S1_at	0.423207	10178.8	1.33139e-21	7.19146e-21	LAMP2	529148	lysosomal-associated membrane protein 2	http://www.ncbi.nlm.nih.gov/gene?term=529148
Bt.26767.1.S1_at	0.8367	10168.9	1.33982e-21	7.23037e-21	FAF2	767948	Fas associated factor family member 2	http://www.ncbi.nlm.nih.gov/gene?term=767948
Bt.7723.1.S1_at	0.40121	10165.1	1.34309e-21	7.24146e-21	NPEPPS	534122	aminopeptidase puromycin sensitive	http://www.ncbi.nlm.nih.gov/gene?term=534122
Bt.7352.1.S1_at	-0.439937	10163.3	1.3447e-21	7.24352e-21	TJAP1	515620	tight junction associated protein 1 (peripheral)	http://www.ncbi.nlm.nih.gov/gene?term=515620
Bt.13713.1.A1_at	0.944716	10160.6	1.34704e-21	7.24608e-21	PHAX	507478	phosphorylated adaptor for RNA export	http://www.ncbi.nlm.nih.gov/gene?term=507478
Bt.23254.1.S1_at	0.52746	10158.8	1.34861e-21	7.24608e-21	YWHAQ	768311	tyrosine 3-monooxygenase/tryptophan 5-monooxygenase activation protein, theta polypeptide	http://www.ncbi.nlm.nih.gov/gene?term=768311
Bt.7318.1.S1_at	0.548322	10158.5	1.34885e-21	7.24608e-21	TDG	517825	thymine-DNA glycosylase	http://www.ncbi.nlm.nih.gov/gene?term=517825
Bt.2801.1.S1_at	-0.820775	10154	1.35276e-21	7.26048e-21	LEPRE1	539976	leucine proline-enriched proteoglycan (leprecan) 1	http://www.ncbi.nlm.nih.gov/gene?term=539976
Bt.10078.2.S1_at	0.349252	10152.2	1.35427e-21	7.26204e-21	ALG11	540845	asparagine-linked glycosylation 11, alpha-1,2-mannosyltransferase homolog (yeast)	http://www.ncbi.nlm.nih.gov/gene?term=540845
Bt.13945.1.S1_at	0.927312	10141.3	1.36389e-21	7.30698e-21	UTP11L	537675	UTP11-like, U3 small nucleolar ribonucleoprotein, (yeast)	http://www.ncbi.nlm.nih.gov/gene?term=537675
Bt.13291.1.S1_at	0.874081	10139.1	1.36576e-21	7.31041e-21	POGZ	535254	pogo transposable element with ZNF domain	http://www.ncbi.nlm.nih.gov/gene?term=535254
Bt.4017.1.S1_at	0.591935	10133.3	1.37094e-21	7.33152e-21	MBIP	774027	MAP3K12 binding inhibitory protein 1	http://www.ncbi.nlm.nih.gov/gene?term=774027
Bt.20758.1.S1_at	0.704847	10127.2	1.37632e-21	7.34539e-21	LOC541014	541014	hypothetical protein LOC541014	http://www.ncbi.nlm.nih.gov/gene?term=541014
Bt.12396.1.S1_at	-0.89148	10126.7	1.37674e-21	7.34539e-21	SGSH	535442	N-sulfoglucosamine sulfohydrolase	http://www.ncbi.nlm.nih.gov/gene?term=535442
Bt.10218.1.S1_s_at	-0.529051	10126.1	1.37726e-21	7.34539e-21	ZMYM3	522721	zinc finger, MYM-type 3	http://www.ncbi.nlm.nih.gov/gene?term=522721
Bt.20508.1.S1_at	0.727359	10122.6	1.38044e-21	7.3557e-21	SLC35E2B	527591	solute carrier family 35, member E2B	http://www.ncbi.nlm.nih.gov/gene?term=527591
Bt.28874.1.S1_at	-0.335441	10118.9	1.38368e-21	7.36638e-21	NUP98	540004	nucleoporin 98kDa	http://www.ncbi.nlm.nih.gov/gene?term=540004
Bt.26646.1.S1_at	-0.560077	10113.3	1.38872e-21	7.38656e-21	TSPAN17	509386	tetraspanin 17	http://www.ncbi.nlm.nih.gov/gene?term=509386
Bt.23285.1.S1_at	0.675178	10101.7	1.39915e-21	7.4332e-21	LOC100335806	100335806	hypothetical protein LOC100335806	http://www.ncbi.nlm.nih.gov/gene?term=100335806
Bt.11193.1.S1_at	1.03249	10100.8	1.4e-21	7.4332e-21	TIMM23	509841	translocase of inner mitochondrial membrane 23 homolog (yeast)	http://www.ncbi.nlm.nih.gov/gene?term=509841
Bt.12249.2.S1_at	0.769361	10098.3	1.40227e-21	7.43856e-21	KDM3A	536073	lysine (K)-specific demethylase 3A	http://www.ncbi.nlm.nih.gov/gene?term=536073
Bt.6680.1.S1_a_at	0.57198	10095.4	1.40493e-21	7.44602e-21	FKBP2	538998	FK506 binding protein 2, 13kDa	http://www.ncbi.nlm.nih.gov/gene?term=538998
Bt.22369.1.S1_at	-0.519927	10091	1.40889e-21	7.44747e-21	BRD3	525051	bromodomain containing 3	http://www.ncbi.nlm.nih.gov/gene?term=525051
Bt.21493.2.S1_a_at	0.509326	10090.7	1.40921e-21	7.44747e-21	CSE1L	518622	CSE1 chromosome segregation 1-like (yeast)	http://www.ncbi.nlm.nih.gov/gene?term=518622
Bt.16329.1.A1_at	-0.328065	10088	1.41161e-21	7.44747e-21	TGIF1	510050	TGFB-induced factor homeobox 1	http://www.ncbi.nlm.nih.gov/gene?term=510050
Bt.7457.1.S1_at	0.360952	10087.8	1.4118e-21	7.44747e-21	PCYT2	510274	phosphate cytidylyltransferase 2, ethanolamine	http://www.ncbi.nlm.nih.gov/gene?term=510274
Bt.22038.1.S1_a_at	0.773464	10087.5	1.41207e-21	7.44747e-21	RARS	506305	arginyl-tRNA synthetase	http://www.ncbi.nlm.nih.gov/gene?term=506305
Bt.3427.1.S1_at	-0.870065	10086.8	1.41276e-21	7.44747e-21	SEPX1	618441	selenoprotein X, 1	http://www.ncbi.nlm.nih.gov/gene?term=618441
Bt.26667.1.S1_at	-0.417749	10082.8	1.41639e-21	7.45999e-21	LASS5	530776	LAG1 homolog, ceramide synthase 5	http://www.ncbi.nlm.nih.gov/gene?term=530776
Bt.5631.1.S1_at	-1.4186	10078.8	1.42006e-21	7.47269e-21	ATOX1	613998	ATX1 antioxidant protein 1 homolog (yeast)	http://www.ncbi.nlm.nih.gov/gene?term=613998
Bt.5460.2.S1_at	0.660735	10067.7	1.43035e-21	7.52015e-21	XPO7	100124498	exportin 7	http://www.ncbi.nlm.nih.gov/gene?term=100124498
Bt.22615.2.A1_a_at	0.687485	10062.4	1.43531e-21	7.5395e-21	PCMT1	613854	protein-L-isoaspartate (D-aspartate) O-methyltransferase	http://www.ncbi.nlm.nih.gov/gene?term=613854
Bt.6998.1.S1_at	0.462938	10056.5	1.44077e-21	7.56148e-21	HEATR6	515657	HEAT repeat containing 6	http://www.ncbi.nlm.nih.gov/gene?term=515657
Bt.29299.1.S1_at	0.415951	10049.9	1.44702e-21	7.58759e-21	SLC39A9	539399	solute carrier family 39 (zinc transporter), member 9	http://www.ncbi.nlm.nih.gov/gene?term=539399
Bt.15753.1.S1_at	0.545461	10047.5	1.44927e-21	7.59262e-21	LSM2	538662	LSM2 homolog, U6 small nuclear RNA associated (S. cerevisiae)	http://www.ncbi.nlm.nih.gov/gene?term=538662
Bt.8064.1.S1_at	-0.577549	10028.9	1.46688e-21	7.67811e-21	LIMD2	508942	LIM domain containing 2	http://www.ncbi.nlm.nih.gov/gene?term=508942
Bt.24544.1.S1_at	0.394496	10022.8	1.47276e-21	7.69631e-21	NUP85	510540	nucleoporin 85kDa	http://www.ncbi.nlm.nih.gov/gene?term=510540
Bt.3902.1.S1_at	0.430531	10022.4	1.47316e-21	7.69631e-21	DHPS	444988	deoxyhypusine synthase	http://www.ncbi.nlm.nih.gov/gene?term=444988
Bt.910.1.S1_at	0.868642	10021.2	1.47426e-21	7.69631e-21	UFM1	530547	ubiquitin-fold modifier 1	http://www.ncbi.nlm.nih.gov/gene?term=530547
Bt.4541.3.S1_a_at	-0.348707	10014.2	1.48106e-21	7.72469e-21	PPM1M	510238	protein phosphatase 1M (PP2C domain containing)	http://www.ncbi.nlm.nih.gov/gene?term=510238
Bt.10159.1.S1_at	1.70206	10012.9	1.48231e-21	7.72469e-21	CEBPG	617530	CCAAT/enhancer binding protein (C/EBP), gamma	http://www.ncbi.nlm.nih.gov/gene?term=617530
Bt.14239.1.A1_at	0.47055	10000.7	1.49409e-21	7.77894e-21	NEDD9	504967	neural precursor cell expressed, developmentally down-regulated 9	http://www.ncbi.nlm.nih.gov/gene?term=504967
Bt.6045.1.S1_at	-0.360443	9999.47	1.49534e-21	7.77894e-21	ZFAND2B	508203	zinc finger, AN1-type domain 2B	http://www.ncbi.nlm.nih.gov/gene?term=508203
Bt.20133.1.S1_at	0.478837	9994.38	1.50032e-21	7.79242e-21	RANBP6	526705	RAN binding protein 6	http://www.ncbi.nlm.nih.gov/gene?term=526705
Bt.22310.1.S1_at	-0.436367	9994.13	1.50057e-21	7.79242e-21	ARIH2	505320	ariadne homolog 2 (Drosophila)	http://www.ncbi.nlm.nih.gov/gene?term=505320
Bt.21239.1.S1_at	0.528529	9991.63	1.50302e-21	7.79833e-21	MAPKAPK5	535625	mitogen-activated protein kinase-activated protein kinase 5	http://www.ncbi.nlm.nih.gov/gene?term=535625
Bt.2672.1.S1_at	0.903214	9982.68	1.51185e-21	7.83724e-21	CCT8	281047	chaperonin containing TCP1, subunit 8 (theta)	http://www.ncbi.nlm.nih.gov/gene?term=281047
Bt.13864.1.A1_at	1.09752	9974.47	1.52e-21	7.87263e-21	CDC26	777693	cell division cycle 26 homolog (S. cerevisiae)	http://www.ncbi.nlm.nih.gov/gene?term=777693
Bt.16143.2.A1_at	-0.488941	9968.84	1.52562e-21	7.88493e-21	PNRC2	767836	proline-rich nuclear receptor coactivator 2	http://www.ncbi.nlm.nih.gov/gene?term=767836
Bt.20607.1.S1_at	1.10132	9968.7	1.52576e-21	7.88493e-21	CACYBP	618428	calcyclin binding protein	http://www.ncbi.nlm.nih.gov/gene?term=618428
Bt.26913.1.S1_at	0.41333	9968.09	1.52637e-21	7.88493e-21	CCDC101	510859	coiled-coil domain containing 101	http://www.ncbi.nlm.nih.gov/gene?term=510859
Bt.12096.1.S1_at	0.732919	9965.69	1.52878e-21	7.89047e-21	OPA1	524142	optic atrophy 1 (autosomal dominant)	http://www.ncbi.nlm.nih.gov/gene?term=524142
Bt.20163.3.S1_a_at	0.650082	9963.55	1.53092e-21	7.89465e-21	PPIL1	508179	peptidylprolyl isomerase (cyclophilin)-like 1	http://www.ncbi.nlm.nih.gov/gene?term=508179
Bt.3068.2.S1_a_at	1.41732	9953.45	1.5411e-21	7.94022e-21	ORC6	515476	origin recognition complex, subunit 6	http://www.ncbi.nlm.nih.gov/gene?term=515476
Bt.20101.2.S1_a_at	-0.572472	9952.11	1.54245e-21	7.94029e-21	EML3	504884	echinoderm microtubule associated protein like 3	http://www.ncbi.nlm.nih.gov/gene?term=504884
Bt.4831.1.S1_at	-0.619029	9947.16	1.54748e-21	7.94832e-21	CALCOCO2	281942	calcium binding and coiled-coil domain 2	http://www.ncbi.nlm.nih.gov/gene?term=281942
Bt.23576.1.A1_at	0.383284	9946.61	1.54804e-21	7.94832e-21	NA	NA	NA	http://www.ncbi.nlm.nih.gov/gene?term=NA
Bt.12444.1.A1_at	-0.526	9945.29	1.54939e-21	7.94832e-21	TEX261	514869	testis expressed 261	http://www.ncbi.nlm.nih.gov/gene?term=514869
Bt.24660.1.S1_at	0.56745	9945.29	1.54939e-21	7.94832e-21	LRRC59	532659	leucine rich repeat containing 59	http://www.ncbi.nlm.nih.gov/gene?term=532659
Bt.23506.1.S1_at	0.822224	9941.16	1.55359e-21	7.963e-21	NTPCR	521103	nucleoside-triphosphatase, cancer-related	http://www.ncbi.nlm.nih.gov/gene?term=521103
Bt.26552.1.S1_at	-0.920541	9913.66	1.58197e-21	8.10143e-21	IL10RB	767864	interleukin 10 receptor, beta	http://www.ncbi.nlm.nih.gov/gene?term=767864
Bt.21479.2.A1_at	0.543994	9911.36	1.58438e-21	8.10312e-21	CRNKL1	526536	crooked neck pre-mRNA splicing factor-like 1 (Drosophila)	http://www.ncbi.nlm.nih.gov/gene?term=526536
Bt.1697.1.S1_at	-0.60278	9910.73	1.58504e-21	8.10312e-21	SRA1	780787	steroid receptor RNA activator 1	http://www.ncbi.nlm.nih.gov/gene?term=780787
Bt.27822.1.A1_at	0.766051	9902.18	1.594e-21	8.1419e-21	SNX10	508836	sorting nexin 10	http://www.ncbi.nlm.nih.gov/gene?term=508836
Bt.9734.1.S1_at	0.289272	9890.2	1.60665e-21	8.19948e-21	NUP62	100138517	nucleoporin 62kDa	http://www.ncbi.nlm.nih.gov/gene?term=100138517
Bt.10374.1.S1_a_at	-0.725858	9884.84	1.61236e-21	8.2215e-21	VPS33B	526538	vacuolar protein sorting 33 homolog B (yeast)	http://www.ncbi.nlm.nih.gov/gene?term=526538
Bt.4666.1.A1_at	1.13086	9878.33	1.61932e-21	8.24988e-21	SF3A3	523250	splicing factor 3a, subunit 3, 60kDa	http://www.ncbi.nlm.nih.gov/gene?term=523250
Bt.23078.1.S1_at	-1.27245	9876.44	1.62134e-21	8.25307e-21	NA	NA	NA	http://www.ncbi.nlm.nih.gov/gene?term=NA
Bt.27055.1.S1_at	0.92695	9873.34	1.62467e-21	8.26002e-21	DTWD1	540840	DTW domain containing 1	http://www.ncbi.nlm.nih.gov/gene?term=540840
Bt.15827.1.S1_a_at	-0.478745	9872.57	1.62549e-21	8.26002e-21	NA	NA	NA	http://www.ncbi.nlm.nih.gov/gene?term=NA
Bt.16935.1.A1_at	-0.366437	9866.31	1.63225e-21	8.28725e-21	SENP2	539639	SUMO1/sentrin/SMT3 specific peptidase 2	http://www.ncbi.nlm.nih.gov/gene?term=539639
Bt.700.1.S1_at	0.396885	9864.91	1.63376e-21	8.28782e-21	RPRD2	614766	regulation of nuclear pre-mRNA domain containing 2	http://www.ncbi.nlm.nih.gov/gene?term=614766
Bt.11617.1.A1_at	0.30353	9863.19	1.63563e-21	8.29017e-21	PJA1	786612	praja ring finger 1	http://www.ncbi.nlm.nih.gov/gene?term=786612
Bt.10919.1.S1_at	-0.726465	9858.55	1.64066e-21	8.30858e-21	ZDHHC13	514176	zinc finger, DHHC-type containing 13	http://www.ncbi.nlm.nih.gov/gene?term=514176
Bt.24870.1.A1_at	1.16528	9843.46	1.65717e-21	8.38497e-21	DDX52	510826	DEAD (Asp-Glu-Ala-Asp) box polypeptide 52	http://www.ncbi.nlm.nih.gov/gene?term=510826
Bt.27926.1.S1_at	0.87189	9842.04	1.65873e-21	8.38574e-21	UCHL3	520170	ubiquitin carboxyl-terminal esterase L3 (ubiquitin thiolesterase)	http://www.ncbi.nlm.nih.gov/gene?term=520170
Bt.20284.1.S1_at	-0.543817	9835.07	1.66643e-21	8.41398e-21	TOR3A	789634	torsin family 3, member A	http://www.ncbi.nlm.nih.gov/gene?term=789634
Bt.9514.1.S1_at	-0.738962	9834.41	1.66716e-21	8.41398e-21	ANKRD13A	511883	ankyrin repeat domain 13A	http://www.ncbi.nlm.nih.gov/gene?term=511883
Bt.4339.1.S1_at	0.314202	9829.51	1.6726e-21	8.42169e-21	C13H20orf27	515589	chromosome 20 open reading frame 27 ortholog	http://www.ncbi.nlm.nih.gov/gene?term=515589
Bt.16133.1.A1_at	-0.580897	9829.27	1.67287e-21	8.42169e-21	PIGH	515306	phosphatidylinositol glycan anchor biosynthesis, class H	http://www.ncbi.nlm.nih.gov/gene?term=515306
Bt.2642.1.S1_at	1.0603	9828.42	1.67381e-21	8.42169e-21	ZNF706	614279	zinc finger protein 706	http://www.ncbi.nlm.nih.gov/gene?term=614279
Bt.23247.1.S1_at	-0.524209	9827.91	1.67438e-21	8.42169e-21	MYST1	100125883	MYST histone acetyltransferase 1	http://www.ncbi.nlm.nih.gov/gene?term=100125883
Bt.23258.1.S1_at	0.60334	9823.6	1.67918e-21	8.43173e-21	DDX47	534721	DEAD (Asp-Glu-Ala-Asp) box polypeptide 47	http://www.ncbi.nlm.nih.gov/gene?term=534721
Bt.28108.1.S1_at	-0.528606	9821.7	1.68131e-21	8.43173e-21	PDK3	510841	pyruvate dehydrogenase kinase, isozyme 3	http://www.ncbi.nlm.nih.gov/gene?term=510841
Bt.9800.1.A1_a_at	0.565529	9821.56	1.68146e-21	8.43173e-21	LSG1	505082	large subunit GTPase 1 homolog (S. cerevisiae)	http://www.ncbi.nlm.nih.gov/gene?term=505082
Bt.11464.1.S1_at	-0.46948	9821.02	1.68207e-21	8.43173e-21	QSOX2	788063	quiescin Q6 sulfhydryl oxidase 2	http://www.ncbi.nlm.nih.gov/gene?term=788063
Bt.5165.1.S1_at	0.645205	9817.65	1.68585e-21	8.4435e-21	ICT1	515465	immature colon carcinoma transcript 1	http://www.ncbi.nlm.nih.gov/gene?term=515465
Bt.2131.1.S1_at	-1.20724	9800.89	1.70478e-21	8.5311e-21	CTDSP2	506115	CTD (carboxy-terminal domain, RNA polymerase II, polypeptide A) small phosphatase 2	http://www.ncbi.nlm.nih.gov/gene?term=506115
Bt.12570.1.S1_at	0.715868	9798.6	1.70738e-21	8.53691e-21	PSMD4	282016	proteasome (prosome, macropain) 26S subunit, non-ATPase, 4	http://www.ncbi.nlm.nih.gov/gene?term=282016
Bt.28099.1.S1_at	0.717711	9793.11	1.71364e-21	8.55453e-21	ASF1A	618099	ASF1 anti-silencing function 1 homolog A (S. cerevisiae)	http://www.ncbi.nlm.nih.gov/gene?term=618099
Bt.13920.1.S1_at	0.599831	9792.98	1.7138e-21	8.55453e-21	NA	NA	NA	http://www.ncbi.nlm.nih.gov/gene?term=NA
Bt.15859.1.S1_at	-0.420846	9776.32	1.73297e-21	8.64296e-21	TMEM214	514683	transmembrane protein 214	http://www.ncbi.nlm.nih.gov/gene?term=514683
Bt.28390.1.S1_at	-0.381209	9769.19	1.74125e-21	8.67039e-21	TSC22D3	100125309	TSC22 domain family, member 3	http://www.ncbi.nlm.nih.gov/gene?term=100125309
Bt.9516.2.A1_at	0.651134	9769.06	1.7414e-21	8.67039e-21	CDC37L1	510572	cell division cycle 37 homolog (S. cerevisiae)-like 1	http://www.ncbi.nlm.nih.gov/gene?term=510572
Bt.5197.1.S1_at	1.40455	9763.36	1.74805e-21	8.69618e-21	NA	NA	NA	http://www.ncbi.nlm.nih.gov/gene?term=NA
Bt.27075.1.A1_at	-0.953403	9761.12	1.75068e-21	8.70197e-21	TRIM8	782444	tripartite motif-containing 8	http://www.ncbi.nlm.nih.gov/gene?term=782444
Bt.12310.1.S1_at	-0.966518	9753.52	1.75961e-21	8.739e-21	TMEM63A	534017	transmembrane protein 63A	http://www.ncbi.nlm.nih.gov/gene?term=534017
Bt.1042.1.S1_at	-0.505447	9738.77	1.7771e-21	8.81607e-21	SLC39A13	614946	solute carrier family 39 (zinc transporter), member 13	http://www.ncbi.nlm.nih.gov/gene?term=614946
Bt.20191.2.S1_at	0.964183	9737.93	1.77811e-21	8.81607e-21	LUC7L2	516355	LUC7-like 2 (S. cerevisiae)	http://www.ncbi.nlm.nih.gov/gene?term=516355
Bt.26638.1.S1_at	0.619259	9730.63	1.78684e-21	8.84566e-21	TIMELESS	522884	timeless homolog (Drosophila)	http://www.ncbi.nlm.nih.gov/gene?term=522884
Bt.15513.1.S1_at	0.638697	9730.44	1.78706e-21	8.84566e-21	SSB	338071	Sjogren syndrome antigen B (autoantigen La)	http://www.ncbi.nlm.nih.gov/gene?term=338071
Bt.20194.1.S1_at	0.595497	9716.7	1.80364e-21	8.92027e-21	C4H7orf55	767923	formation of mitochondrial complexes 1 homolog (S. cerevisiae)	http://www.ncbi.nlm.nih.gov/gene?term=767923
Bt.26876.1.S1_at	-0.748332	9713.63	1.80737e-21	8.93127e-21	ANKRD27	784749	ankyrin repeat domain 27 (VPS9 domain)	http://www.ncbi.nlm.nih.gov/gene?term=784749
Bt.2415.1.S1_at	0.590242	9711.11	1.81044e-21	8.93894e-21	ID2	505025	inhibitor of DNA binding 2, dominant negative helix-loop-helix protein	http://www.ncbi.nlm.nih.gov/gene?term=505025
Bt.16985.1.S1_at	0.428126	9703.79	1.81938e-21	8.97562e-21	ELMO1	509821	engulfment and cell motility 1	http://www.ncbi.nlm.nih.gov/gene?term=509821
Bt.26904.1.S1_at	-0.772587	9699.32	1.82487e-21	8.99518e-21	LOC510083	510083	dedicator of cytokinesis 2	http://www.ncbi.nlm.nih.gov/gene?term=510083
Bt.27041.1.A1_at	0.80898	9695.26	1.82986e-21	9.0123e-21	PAPOLG	529071	poly(A) polymerase gamma	http://www.ncbi.nlm.nih.gov/gene?term=529071
Bt.7143.1.S1_at	1.0608	9693.28	1.83232e-21	9.01382e-21	MRPS16	510899	mitochondrial ribosomal protein S16	http://www.ncbi.nlm.nih.gov/gene?term=510899
Bt.17848.1.S1_at	-0.887865	9692.55	1.83322e-21	9.01382e-21	ZMYND8	506031	zinc finger, MYND-type containing 8	http://www.ncbi.nlm.nih.gov/gene?term=506031
Bt.4489.1.S1_at	-0.716556	9689.97	1.8364e-21	9.02198e-21	KLHDC3	541138	kelch domain containing 3	http://www.ncbi.nlm.nih.gov/gene?term=541138
Bt.14438.1.A1_at	0.650936	9683.2	1.84481e-21	9.0558e-21	TNPO1	767620	transportin 1	http://www.ncbi.nlm.nih.gov/gene?term=767620
Bt.21329.1.S1_at	0.519342	9679.17	1.84984e-21	9.07294e-21	LOC534796	534796	family with sequence similarity 58, member A-like isoform 2	http://www.ncbi.nlm.nih.gov/gene?term=534796
Bt.24725.1.S1_at	1.37114	9672.3	1.85844e-21	9.1076e-21	POLR2K	614776	polymerase (RNA) II (DNA directed) polypeptide K, 7.0kDa	http://www.ncbi.nlm.nih.gov/gene?term=614776
Bt.1606.1.S1_at	-0.439959	9667.45	1.86454e-21	9.12991e-21	SPG21	404069	spastic paraplegia 21 (autosomal recessive, Mast syndrome)	http://www.ncbi.nlm.nih.gov/gene?term=404069
Bt.15752.1.A1_at	0.679499	9647.82	1.88947e-21	9.24436e-21	CLP1	506507	CLP1, cleavage and polyadenylation factor I subunit, homolog (S. cerevisiae)	http://www.ncbi.nlm.nih.gov/gene?term=506507
Bt.13217.1.S1_at	0.445542	9646.47	1.89119e-21	9.24514e-21	C5H12orf10	506560	MYG1 protein	http://www.ncbi.nlm.nih.gov/gene?term=506560
Bt.15841.1.S1_at	0.479183	9644.68	1.8935e-21	9.24878e-21	PAIP1	510246	poly(A) binding protein interacting protein 1	http://www.ncbi.nlm.nih.gov/gene?term=510246
Bt.20487.1.S1_at	0.360419	9641.34	1.89779e-21	9.26208e-21	MRPL28	508216	mitochondrial ribosomal protein L28	http://www.ncbi.nlm.nih.gov/gene?term=508216
Bt.10510.1.S1_at	0.622804	9633.95	1.90732e-21	9.30093e-21	H2AFX	531733	H2A histone family, member X	http://www.ncbi.nlm.nih.gov/gene?term=531733
Bt.8272.1.S1_at	0.537375	9623.37	1.92106e-21	9.36023e-21	C21H14orf142	505131	chromosome 14 open reading frame 142 ortholog	http://www.ncbi.nlm.nih.gov/gene?term=505131
Bt.22518.1.S1_a_at	0.387854	9618.67	1.92721e-21	9.38247e-21	C7H19orf70	540962	QIL1 protein-like	http://www.ncbi.nlm.nih.gov/gene?term=540962
Bt.22050.1.S1_at	-2.17402	9608.76	1.94023e-21	9.43809e-21	HCK	280814	hemopoietic cell kinase	http://www.ncbi.nlm.nih.gov/gene?term=280814
Bt.1338.1.A1_at	0.420135	9603.4	1.94731e-21	9.46478e-21	ZCCHC17	538816	zinc finger, CCHC domain containing 17	http://www.ncbi.nlm.nih.gov/gene?term=538816
Bt.2156.2.S1_a_at	0.72908	9599.84	1.95204e-21	9.4752e-21	TMEM11	508598	transmembrane protein 11	http://www.ncbi.nlm.nih.gov/gene?term=508598
Bt.22574.1.S1_at	0.710082	9599.37	1.95266e-21	9.4752e-21	AMD1	280997	adenosylmethionine decarboxylase 1	http://www.ncbi.nlm.nih.gov/gene?term=280997
Bt.25992.1.A1_at	2.11864	9584.86	1.97207e-21	9.56153e-21	MPP5	528109	membrane protein, palmitoylated 5 (MAGUK p55 subfamily member 5)	http://www.ncbi.nlm.nih.gov/gene?term=528109
Bt.6553.2.S1_at	-0.518207	9582.03	1.97588e-21	9.57217e-21	TMEM127	513620	transmembrane protein 127	http://www.ncbi.nlm.nih.gov/gene?term=513620
Bt.28563.1.A1_at	0.555964	9580.75	1.9776e-21	9.57268e-21	NA	NA	NA	http://www.ncbi.nlm.nih.gov/gene?term=NA
Bt.13483.1.A1_at	0.738055	9575.36	1.98489e-21	9.60012e-21	ATPAF1	505430	ATP synthase mitochondrial F1 complex assembly factor 1	http://www.ncbi.nlm.nih.gov/gene?term=505430
Bt.5193.2.S1_a_at	-0.785255	9571.55	1.99005e-21	9.61237e-21	ACP5	517002	acid phosphatase 5, tartrate resistant	http://www.ncbi.nlm.nih.gov/gene?term=517002
Bt.18894.1.A1_at	0.938113	9571.1	1.99067e-21	9.61237e-21	ZBTB10	785123	zinc finger and BTB domain containing 10	http://www.ncbi.nlm.nih.gov/gene?term=785123
Bt.3447.1.S1_at	1.40992	9565.62	1.99813e-21	9.64054e-21	IARS	509885	isoleucyl-tRNA synthetase	http://www.ncbi.nlm.nih.gov/gene?term=509885
Bt.22362.2.S1_at	-0.474224	9563.36	2.00122e-21	9.64757e-21	NA	NA	NA	http://www.ncbi.nlm.nih.gov/gene?term=NA
Bt.5857.1.S1_at	0.832929	9554.1	2.01392e-21	9.69922e-21	TRMT6	505816	tRNA methyltransferase 6 homolog (S. cerevisiae)	http://www.ncbi.nlm.nih.gov/gene?term=505816
Bt.27357.2.A1_at	0.350061	9553.17	2.01521e-21	9.69922e-21	TRPC2	282101	transient receptor potential channel 2	http://www.ncbi.nlm.nih.gov/gene?term=282101
Bt.10997.1.S1_at	0.831244	9538.4	2.03568e-21	9.78978e-21	DFFA	507981	DNA fragmentation factor, 45kDa, alpha polypeptide	http://www.ncbi.nlm.nih.gov/gene?term=507981
Bt.6641.1.S1_at	0.91269	9535.96	2.03909e-21	9.7982e-21	PPIH	513428	peptidylprolyl isomerase H (cyclophilin H)	http://www.ncbi.nlm.nih.gov/gene?term=513428
Bt.8433.1.S1_at	-0.272494	9532.06	2.04455e-21	9.81651e-21	SURF4	526045	surfeit 4	http://www.ncbi.nlm.nih.gov/gene?term=526045
Bt.28121.1.S1_at	-0.674622	9530.34	2.04696e-21	9.82011e-21	MKL1	509011	megakaryoblastic leukemia (translocation) 1	http://www.ncbi.nlm.nih.gov/gene?term=509011
Bt.8805.1.S1_at	-1.06084	9529.12	2.04868e-21	9.82038e-21	NA	NA	NA	http://www.ncbi.nlm.nih.gov/gene?term=NA
Bt.24626.1.S1_at	1.10299	9527.03	2.05161e-21	9.82648e-21	KIAA0020	514957	KIAA0020	http://www.ncbi.nlm.nih.gov/gene?term=514957
Bt.21064.1.S1_at	0.731741	9525.23	2.05415e-21	9.83067e-21	SART1	615704	squamous cell carcinoma antigen recognized by T cells	http://www.ncbi.nlm.nih.gov/gene?term=615704
Bt.23351.1.S1_at	0.895574	9520.31	2.0611e-21	9.85597e-21	DDOST	510682	dolichyl-diphosphooligosaccharide--protein glycosyltransferase	http://www.ncbi.nlm.nih.gov/gene?term=510682
Bt.7915.1.S1_at	0.817584	9518.35	2.06387e-21	9.85806e-21	MDH2	281306	malate dehydrogenase 2, NAD (mitochondrial)	http://www.ncbi.nlm.nih.gov/gene?term=281306
Bt.8082.1.S1_at	-0.817597	9517.65	2.06486e-21	9.85806e-21	PHC2	537511	polyhomeotic homolog 2 (Drosophila)	http://www.ncbi.nlm.nih.gov/gene?term=537511
Bt.12659.1.S1_at	0.837466	9514.79	2.06892e-21	9.86945e-21	PWP1	514147	PWP1 homolog (S. cerevisiae)	http://www.ncbi.nlm.nih.gov/gene?term=514147
Bt.20847.1.S1_at	-0.515878	9494.06	2.09861e-21	1.00026e-20	PBX2	100139739	pre-B-cell leukemia homeobox 2	http://www.ncbi.nlm.nih.gov/gene?term=100139739
Bt.29937.1.S1_at	-1.62286	9492.96	2.10021e-21	1.00026e-20	ACAP1	508582	ArfGAP with coiled-coil, ankyrin repeat and PH domains 1	http://www.ncbi.nlm.nih.gov/gene?term=508582
Bt.28259.1.S1_at	0.417676	9489.04	2.10588e-21	1.00215e-20	TMEM168	541075	transmembrane protein 168	http://www.ncbi.nlm.nih.gov/gene?term=541075
Bt.8857.1.S1_at	0.520087	9479.61	2.11962e-21	1.00788e-20	UBQLN1	282392	ubiquilin 1	http://www.ncbi.nlm.nih.gov/gene?term=282392
Bt.3320.1.S1_at	-0.732485	9476.81	2.12371e-21	1.00839e-20	LOC100138505	100138505	hypothetical LOC100138505	http://www.ncbi.nlm.nih.gov/gene?term=100138505
Bt.833.1.A1_at	-0.520742	9476.55	2.12409e-21	1.00839e-20	ANAPC5	540537	anaphase promoting complex subunit 5	http://www.ncbi.nlm.nih.gov/gene?term=540537
Bt.9479.1.S1_at	-0.526228	9474.1	2.12769e-21	1.00929e-20	PHF11	513331	PHD finger protein 11	http://www.ncbi.nlm.nih.gov/gene?term=513331
Bt.23815.2.S1_at	-0.503033	9472.81	2.12957e-21	1.00937e-20	MTMR6	540589	myotubularin related protein 6	http://www.ncbi.nlm.nih.gov/gene?term=540589
Bt.16733.1.A1_s_at	-0.519338	9465.44	2.14043e-21	1.01371e-20	NARF	618340	nuclear prelamin A recognition factor	http://www.ncbi.nlm.nih.gov/gene?term=618340
Bt.9575.1.S1_at	-0.766709	9459.41	2.14937e-21	1.01713e-20	PQLC1	533304	PQ loop repeat containing 1	http://www.ncbi.nlm.nih.gov/gene?term=533304
Bt.22323.1.A1_a_at	-0.393261	9425.35	2.20063e-21	1.04055e-20	RASSF5	539767	Ras association (RalGDS/AF-6) domain family member 5	http://www.ncbi.nlm.nih.gov/gene?term=539767
Bt.2534.1.S1_at	1.14458	9424.09	2.20256e-21	1.04063e-20	RSL24D1	783948	ribosomal L24 domain containing 1	http://www.ncbi.nlm.nih.gov/gene?term=783948
Bt.12566.1.S1_at	-1.17245	9421.89	2.20592e-21	1.04139e-20	IL17RA	525040	interleukin 17 receptor A	http://www.ncbi.nlm.nih.gov/gene?term=525040
Bt.9070.1.S1_at	0.316996	9417.11	2.21324e-21	1.04401e-20	GET4	618954	golgi to ER traffic protein 4 homolog (S. cerevisiae)	http://www.ncbi.nlm.nih.gov/gene?term=618954
Bt.12859.1.S1_at	-0.632823	9405.59	2.23101e-21	1.05119e-20	HNRNPH1	541202	heterogeneous nuclear ribonucleoprotein H1 (H)	http://www.ncbi.nlm.nih.gov/gene?term=541202
Bt.24469.1.S1_at	-0.68513	9404.95	2.232e-21	1.05119e-20	ARHGAP27	789296	Rho GTPase activating protein 27	http://www.ncbi.nlm.nih.gov/gene?term=789296
Bt.26833.1.S1_at	-0.857365	9395.68	2.24643e-21	1.05715e-20	PARVG	790892	parvin, gamma	http://www.ncbi.nlm.nih.gov/gene?term=790892
Bt.1137.1.S1_at	0.745238	9391.95	2.25228e-21	1.05857e-20	LOC100140164	100140164	hypothetical protein LOC100140164	http://www.ncbi.nlm.nih.gov/gene?term=100140164
Bt.17284.1.S1_at	-0.495143	9389.98	2.25536e-21	1.05857e-20	POLD4	617899	polymerase (DNA-directed), delta 4	http://www.ncbi.nlm.nih.gov/gene?term=617899
Bt.21603.2.S1_at	0.45343	9389.62	2.25593e-21	1.05857e-20	RNF121	540607	ring finger protein 121	http://www.ncbi.nlm.nih.gov/gene?term=540607
Bt.9755.1.S1_at	-0.829169	9389.18	2.25661e-21	1.05857e-20	TEX2	513262	testis expressed 2	http://www.ncbi.nlm.nih.gov/gene?term=513262
Bt.23034.2.S1_at	-0.607591	9385.93	2.26173e-21	1.06013e-20	SUMO3	617236	SMT3 suppressor of mif two 3 homolog 3 (S. cerevisiae)	http://www.ncbi.nlm.nih.gov/gene?term=617236
Bt.9019.1.S1_at	0.666305	9371.02	2.28534e-21	1.07035e-20	MGC127733	614296	hypothetical protein LOC614296	http://www.ncbi.nlm.nih.gov/gene?term=614296
Bt.5495.1.S1_at	0.883654	9368.64	2.28915e-21	1.07128e-20	BZW2	326579	basic leucine zipper and W2 domains 2	http://www.ncbi.nlm.nih.gov/gene?term=326579
Bt.23308.1.S1_at	0.976621	9360.91	2.30152e-21	1.07622e-20	NA	NA	NA	http://www.ncbi.nlm.nih.gov/gene?term=NA
Bt.16142.2.S1_at	0.382818	9353.04	2.31421e-21	1.0813e-20	YWHAG	286862	tyrosine 3-monooxygenase/tryptophan 5-monooxygenase activation protein, gamma polypeptide	http://www.ncbi.nlm.nih.gov/gene?term=286862
Bt.13874.1.A1_at	0.406616	9350.02	2.3191e-21	1.08273e-20	IPO11	538236	importin 11	http://www.ncbi.nlm.nih.gov/gene?term=538236
Bt.13548.1.A1_at	0.524179	9346.6	2.32464e-21	1.08369e-20	ZZZ3	538498	zinc finger, ZZ-type containing 3	http://www.ncbi.nlm.nih.gov/gene?term=538498
Bt.22472.1.S1_at	0.546845	9346.5	2.32481e-21	1.08369e-20	CREM	540605	cAMP responsive element modulator	http://www.ncbi.nlm.nih.gov/gene?term=540605
Bt.21551.1.S1_at	-0.309073	9343.08	2.33038e-21	1.08543e-20	UCKL1	534046	uridine-cytidine kinase 1-like 1	http://www.ncbi.nlm.nih.gov/gene?term=534046
Bt.8533.2.S1_at	-1.23683	9334.05	2.34514e-21	1.09145e-20	NADSYN1	513400	NAD synthetase 1	http://www.ncbi.nlm.nih.gov/gene?term=513400
Bt.21315.2.S1_at	-0.688328	9331.8	2.34885e-21	1.09164e-20	GPR108	507830	G protein-coupled receptor 108	http://www.ncbi.nlm.nih.gov/gene?term=507830
Bt.29929.1.S1_at	-0.593746	9331.56	2.34924e-21	1.09164e-20	NA	NA	NA	http://www.ncbi.nlm.nih.gov/gene?term=NA
Bt.14136.1.A1_at	-0.475597	9325.46	2.35931e-21	1.09546e-20	ENDOD1	538618	endonuclease domain containing 1	http://www.ncbi.nlm.nih.gov/gene?term=538618
Bt.20109.1.S1_at	-0.372842	9323.67	2.36226e-21	1.09597e-20	TXNDC11	513509	thioredoxin domain containing 11	http://www.ncbi.nlm.nih.gov/gene?term=513509
Bt.4806.1.S1_at	-1.43893	9317.74	2.3721e-21	1.09967e-20	RGL2	504334	ral guanine nucleotide dissociation stimulator-like 2	http://www.ncbi.nlm.nih.gov/gene?term=504334
Bt.22038.1.S1_at	0.723799	9315.69	2.37551e-21	1.10039e-20	RARS	506305	arginyl-tRNA synthetase	http://www.ncbi.nlm.nih.gov/gene?term=506305
Bt.4889.1.S1_at	0.77518	9309.42	2.38598e-21	1.10438e-20	EIF3A	506564	eukaryotic translation initiation factor 3, subunit A	http://www.ncbi.nlm.nih.gov/gene?term=506564
Bt.20716.1.S1_at	0.383571	9304.19	2.39477e-21	1.10758e-20	INSIG2	534440	insulin induced gene 2	http://www.ncbi.nlm.nih.gov/gene?term=534440
Bt.24481.1.S1_a_at	-0.391297	9303.03	2.39671e-21	1.10761e-20	COG1	515788	component of oligomeric golgi complex 1	http://www.ncbi.nlm.nih.gov/gene?term=515788
Bt.7129.1.S1_at	-0.543166	9300.57	2.40086e-21	1.10867e-20	EHMT2	514062	euchromatic histone-lysine N-methyltransferase 2	http://www.ncbi.nlm.nih.gov/gene?term=514062
Bt.4704.1.S1_at	0.773929	9290.13	2.41856e-21	1.11484e-20	NDUFA5	327714	NADH dehydrogenase (ubiquinone) 1 alpha subcomplex, 5, 13kDa	http://www.ncbi.nlm.nih.gov/gene?term=327714
Bt.5770.1.A1_at	-0.615416	9289.56	2.41952e-21	1.11484e-20	SMPD2	509018	sphingomyelin phosphodiesterase 2, neutral membrane (neutral sphingomyelinase)	http://www.ncbi.nlm.nih.gov/gene?term=509018
Bt.18899.1.A1_at	0.533698	9289.35	2.41989e-21	1.11484e-20	GRPEL2	514599	GrpE-like 2, mitochondrial (E. coli)	http://www.ncbi.nlm.nih.gov/gene?term=514599
Bt.5467.1.S2_at	-0.579231	9287.07	2.42376e-21	1.11491e-20	PSAP	281433	prosaposin	http://www.ncbi.nlm.nih.gov/gene?term=281433
Bt.18696.1.S1_at	-0.801386	9287.05	2.4238e-21	1.11491e-20	RPS6KA4	523746	ribosomal protein S6 kinase, 90kDa, polypeptide 4	http://www.ncbi.nlm.nih.gov/gene?term=523746
Bt.2407.1.S1_at	-0.720012	9274.35	2.44557e-21	1.12405e-20	PGAP2	540520	post-GPI attachment to proteins 2	http://www.ncbi.nlm.nih.gov/gene?term=540520
Bt.22168.1.A1_at	1.16061	9268.38	2.45588e-21	1.12791e-20	HSPA4	536558	heat shock 70kDa protein 4	http://www.ncbi.nlm.nih.gov/gene?term=536558
Bt.11934.1.S1_at	0.433563	9266.65	2.45888e-21	1.12842e-20	TMEM199	511376	transmembrane protein 199	http://www.ncbi.nlm.nih.gov/gene?term=511376
Bt.17778.1.A1_at	0.837236	9260.4	2.46973e-21	1.13252e-20	NA	NA	NA	http://www.ncbi.nlm.nih.gov/gene?term=NA
Bt.25379.1.A1_at	1.57632	9256.73	2.47614e-21	1.13405e-20	LARP7	505053	La ribonucleoprotein domain family, member 7	http://www.ncbi.nlm.nih.gov/gene?term=505053
Bt.20175.1.S1_at	-0.720986	9255.53	2.47824e-21	1.13405e-20	ABHD16A	513252	abhydrolase domain containing 16A	http://www.ncbi.nlm.nih.gov/gene?term=513252
Bt.13807.1.S1_at	0.482394	9255.2	2.47882e-21	1.13405e-20	SART1	615704	squamous cell carcinoma antigen recognized by T cells	http://www.ncbi.nlm.nih.gov/gene?term=615704
Bt.4674.1.S1_at	0.461014	9244.53	2.49758e-21	1.14175e-20	ZC3HC1	533550	zinc finger, C3HC-type containing 1	http://www.ncbi.nlm.nih.gov/gene?term=533550
Bt.20178.1.S1_at	0.627661	9240.51	2.50469e-21	1.14412e-20	NFKBIB	525408	nuclear factor of kappa light polypeptide gene enhancer in B-cells inhibitor, beta	http://www.ncbi.nlm.nih.gov/gene?term=525408
Bt.5541.1.S1_at	0.669434	9237.83	2.50944e-21	1.1454e-20	NDUFA9	404188	NADH dehydrogenase (ubiquinone) 1 alpha subcomplex, 9, 39kDa	http://www.ncbi.nlm.nih.gov/gene?term=404188
Bt.20231.1.S1_at	1.35991	9225.87	2.53077e-21	1.15425e-20	DDX18	782091	DEAD (Asp-Glu-Ala-Asp) box polypeptide 18	http://www.ncbi.nlm.nih.gov/gene?term=782091
Bt.10041.1.S1_at	0.354477	9224.72	2.53283e-21	1.1543e-20	VPS72	534883	vacuolar protein sorting 72 homolog (S. cerevisiae)	http://www.ncbi.nlm.nih.gov/gene?term=534883
Bt.13751.1.S1_a_at	-0.854827	9222.34	2.53711e-21	1.15453e-20	GSTK1	613498	glutathione S-transferase kappa 1	http://www.ncbi.nlm.nih.gov/gene?term=613498
Bt.9540.1.S1_at	0.803138	9222.26	2.53724e-21	1.15453e-20	TOMM7	614074	translocase of outer mitochondrial membrane 7 homolog (yeast)	http://www.ncbi.nlm.nih.gov/gene?term=614074
Bt.2342.1.S1_at	-1.28703	9215.88	2.54876e-21	1.1588e-20	CDS2	614834	CDP-diacylglycerol synthase (phosphatidate cytidylyltransferase) 2	http://www.ncbi.nlm.nih.gov/gene?term=614834
Bt.21055.1.S1_at	-0.726926	9214.89	2.55054e-21	1.1588e-20	MKNK1	525647	MAP kinase interacting serine/threonine kinase 1	http://www.ncbi.nlm.nih.gov/gene?term=525647
Bt.23506.2.S1_a_at	1.32776	9213.41	2.55323e-21	1.15913e-20	NTPCR	521103	nucleoside-triphosphatase, cancer-related	http://www.ncbi.nlm.nih.gov/gene?term=521103
Bt.23492.1.S1_at	-0.527697	9206.96	2.56494e-21	1.16356e-20	NA	NA	NA	http://www.ncbi.nlm.nih.gov/gene?term=NA
Bt.8113.1.A1_at	0.395393	9192.88	2.5907e-21	1.17435e-20	DHX37	529207	DEAH (Asp-Glu-Ala-His) box polypeptide 37	http://www.ncbi.nlm.nih.gov/gene?term=529207
Bt.2426.2.S1_at	0.67154	9184.36	2.60646e-21	1.18059e-20	TMEM101	515507	transmembrane protein 101	http://www.ncbi.nlm.nih.gov/gene?term=515507
Bt.12366.1.S1_at	-0.681186	9182.96	2.60905e-21	1.18086e-20	CCNL2	538796	cyclin L2	http://www.ncbi.nlm.nih.gov/gene?term=538796
Bt.25792.2.S1_at	0.381696	9180.46	2.61371e-21	1.18206e-20	EDC4	513171	enhancer of mRNA decapping 4	http://www.ncbi.nlm.nih.gov/gene?term=513171
Bt.4375.1.S1_at	-0.404664	9176.68	2.62074e-21	1.18433e-20	B4GALT3	515771	UDP-Gal:betaGlcNAc beta 1,4- galactosyltransferase, polypeptide 3	http://www.ncbi.nlm.nih.gov/gene?term=515771
Bt.5465.2.A1_a_at	0.8966	9172.58	2.6284e-21	1.18559e-20	IMP3	511560	IMP3, U3 small nucleolar ribonucleoprotein, homolog (yeast)	http://www.ncbi.nlm.nih.gov/gene?term=511560
Bt.4462.1.S1_at	-1.32282	9172.13	2.62925e-21	1.18559e-20	AGTRAP	508521	angiotensin II receptor-associated protein	http://www.ncbi.nlm.nih.gov/gene?term=508521
Bt.27186.1.S1_at	0.452063	9171.98	2.62952e-21	1.18559e-20	MOSPD2	508293	motile sperm domain containing 2	http://www.ncbi.nlm.nih.gov/gene?term=508293
Bt.8324.1.S1_at	1.23913	9170.03	2.63319e-21	1.18634e-20	NOP16	506421	NOP16 nucleolar protein homolog (yeast)	http://www.ncbi.nlm.nih.gov/gene?term=506421
Bt.11925.2.S1_a_at	0.809145	9162.05	2.64821e-21	1.1922e-20	TM2D3	512588	TM2 domain containing 3	http://www.ncbi.nlm.nih.gov/gene?term=512588
Bt.6058.1.S1_at	-0.77419	9155.46	2.66068e-21	1.19607e-20	C7H19orf22	614948	R3H domain-containing protein C19orf22 homolog	http://www.ncbi.nlm.nih.gov/gene?term=614948
Bt.9983.1.S1_at	0.528993	9155.37	2.66086e-21	1.19607e-20	NAA10	613636	N(alpha)-acetyltransferase 10, NatA catalytic subunit	http://www.ncbi.nlm.nih.gov/gene?term=613636
Bt.4426.1.S1_at	0.805951	9153.68	2.66406e-21	1.19661e-20	EIF6	286811	eukaryotic translation initiation factor 6	http://www.ncbi.nlm.nih.gov/gene?term=286811
Bt.17442.1.S1_at	-0.971993	9142.96	2.68455e-21	1.20489e-20	ABR	515556	active BCR-related gene	http://www.ncbi.nlm.nih.gov/gene?term=515556
Bt.3047.1.S1_at	0.366483	9139.98	2.69027e-21	1.20655e-20	TMED3	539132	transmembrane emp24 protein transport domain containing 3	http://www.ncbi.nlm.nih.gov/gene?term=539132
Bt.25295.1.S1_at	0.266324	9138.04	2.69402e-21	1.20731e-20	GPR89	767859	G protein-coupled receptor 89	http://www.ncbi.nlm.nih.gov/gene?term=767859
Bt.8736.1.S1_at	0.646606	9136.11	2.69773e-21	1.20806e-20	LOC520588	520588	chromosome 1 open reading frame 9 protein	http://www.ncbi.nlm.nih.gov/gene?term=520588
Bt.20042.1.S1_at	0.874094	9134.45	2.70093e-21	1.20858e-20	PDZD11	515371	PDZ domain containing 11	http://www.ncbi.nlm.nih.gov/gene?term=515371
Bt.17614.1.S1_at	1.81854	9124.6	2.72004e-21	1.21609e-20	RBM25	540258	RNA binding motif protein 25	http://www.ncbi.nlm.nih.gov/gene?term=540258
Bt.11059.1.S1_at	-0.391365	9123.68	2.72183e-21	1.21609e-20	RBM5	534216	RNA binding motif protein 5	http://www.ncbi.nlm.nih.gov/gene?term=534216
Bt.17594.1.S1_at	0.340623	9108.42	2.75177e-21	1.22718e-20	WDR5	100125836	WD repeat domain 5	http://www.ncbi.nlm.nih.gov/gene?term=100125836
Bt.26684.1.S1_at	0.488699	9108.22	2.75216e-21	1.22718e-20	GPBP1	613751	GC-rich promoter binding protein 1	http://www.ncbi.nlm.nih.gov/gene?term=613751
Bt.19898.1.A1_at	0.292595	9107.86	2.75287e-21	1.22718e-20	ZNF623	540256	zinc finger protein 623	http://www.ncbi.nlm.nih.gov/gene?term=540256
Bt.11938.1.A1_at	0.457642	9104.93	2.75867e-21	1.22809e-20	POLR3E	100140537	polymerase (RNA) III (DNA directed) polypeptide E (80kD)	http://www.ncbi.nlm.nih.gov/gene?term=100140537
Bt.8431.1.S1_at	0.939447	9104.74	2.75905e-21	1.22809e-20	LPIN2	514448	lipin 2	http://www.ncbi.nlm.nih.gov/gene?term=514448
Bt.4172.1.S1_at	-0.463937	9100.34	2.76778e-21	1.23105e-20	PIP4K2C	540005	phosphatidylinositol-5-phosphate 4-kinase, type II, gamma	http://www.ncbi.nlm.nih.gov/gene?term=540005
Bt.1655.1.A1_at	0.40836	9097.85	2.77272e-21	1.23232e-20	IMPA2	511124	inositol(myo)-1(or 4)-monophosphatase 2	http://www.ncbi.nlm.nih.gov/gene?term=511124
Bt.20917.2.S1_a_at	0.635565	9094.28	2.77985e-21	1.23456e-20	RTCD1	510469	RNA terminal phosphate cyclase domain 1	http://www.ncbi.nlm.nih.gov/gene?term=510469
Bt.22136.1.S1_at	-0.652149	9092.7	2.78301e-21	1.23477e-20	FYCO1	100139246	FYVE and coiled-coil domain containing 1	http://www.ncbi.nlm.nih.gov/gene?term=100139246
Bt.2919.1.S1_at	-0.479175	9091.96	2.78448e-21	1.23477e-20	HDAC7	509843	histone deacetylase 7	http://www.ncbi.nlm.nih.gov/gene?term=509843
Bt.4950.1.S1_at	-1.08654	9089.73	2.78895e-21	1.23582e-20	NDST2	286838	N-deacetylase/N-sulfotransferase (heparan glucosaminyl) 2	http://www.ncbi.nlm.nih.gov/gene?term=286838
Bt.7069.1.S1_at	-0.704985	9087.5	2.79343e-21	1.23688e-20	PCMTD2	505807	protein-L-isoaspartate (D-aspartate) O-methyltransferase domain containing 2	http://www.ncbi.nlm.nih.gov/gene?term=505807
Bt.9402.1.S1_at	-0.908225	9077.98	2.81262e-21	1.24436e-20	GHDC	515225	GH3 domain containing	http://www.ncbi.nlm.nih.gov/gene?term=515225
Bt.12857.1.S1_at	-0.419479	9077.04	2.81453e-21	1.24436e-20	REEP4	519613	receptor accessory protein 4	http://www.ncbi.nlm.nih.gov/gene?term=519613
Bt.15894.1.S1_a_at	-0.646458	9070.29	2.82825e-21	1.2495e-20	TMEM80	613612	transmembrane protein 80	http://www.ncbi.nlm.nih.gov/gene?term=613612
Bt.4868.2.S1_a_at	0.399856	9066.53	2.83591e-21	1.25195e-20	HDDC3	613382	HD domain containing 3	http://www.ncbi.nlm.nih.gov/gene?term=613382
Bt.19565.1.S1_at	0.618268	9062	2.8452e-21	1.25511e-20	NA	NA	NA	http://www.ncbi.nlm.nih.gov/gene?term=NA
Bt.19105.1.A1_at	-0.434813	9057.77	2.85389e-21	1.25801e-20	FLI1	529124	Friend leukemia virus integration 1	http://www.ncbi.nlm.nih.gov/gene?term=529124
Bt.23598.1.S1_at	0.350402	9054.3	2.86103e-21	1.26022e-20	POLR1D	616972	polymerase (RNA) I polypeptide D	http://www.ncbi.nlm.nih.gov/gene?term=616972
Bt.18.1.S1_at	-0.407327	9052.65	2.86446e-21	1.26079e-20	VAMP2	282116	vesicle-associated membrane protein 2 (synaptobrevin 2)	http://www.ncbi.nlm.nih.gov/gene?term=282116
Bt.1559.1.S1_at	-0.558934	9049.84	2.87026e-21	1.2624e-20	THAP3	508138	THAP domain containing, apoptosis associated protein 3	http://www.ncbi.nlm.nih.gov/gene?term=508138
Bt.15773.1.S1_at	-0.760129	9031.78	2.90797e-21	1.27804e-20	ARHGAP1	512817	Rho GTPase activating protein 1	http://www.ncbi.nlm.nih.gov/gene?term=512817
Bt.5092.2.A1_at	-0.609438	9024.88	2.92254e-21	1.28349e-20	HDAC6	513602	histone deacetylase 6	http://www.ncbi.nlm.nih.gov/gene?term=513602
Bt.12402.1.S1_at	-0.47876	9022	2.92864e-21	1.2841e-20	GOLGA2	508805	golgin A2	http://www.ncbi.nlm.nih.gov/gene?term=508805
Bt.20168.2.S1_at	0.864909	9020.11	2.93264e-21	1.2841e-20	FIP1L1	100138550	FIP1 like 1 (S. cerevisiae)	http://www.ncbi.nlm.nih.gov/gene?term=100138550
Bt.8043.1.S1_at	0.467759	9020.07	2.93274e-21	1.2841e-20	METTL5	614427	methyltransferase like 5	http://www.ncbi.nlm.nih.gov/gene?term=614427
Bt.4693.1.S1_at	-0.832334	9019.58	2.93378e-21	1.2841e-20	ADRBK1	282682	adrenergic, beta, receptor kinase 1	http://www.ncbi.nlm.nih.gov/gene?term=282682
Bt.25206.1.S1_at	0.574106	9019.11	2.93478e-21	1.2841e-20	SMU1	540842	smu-1 suppressor of mec-8 and unc-52 homolog (C. elegans)	http://www.ncbi.nlm.nih.gov/gene?term=540842
Bt.23170.2.S1_at	0.619358	9017.09	2.93908e-21	1.28504e-20	PSMD3	504937	proteasome (prosome, macropain) 26S subunit, non-ATPase, 3	http://www.ncbi.nlm.nih.gov/gene?term=504937
Bt.748.2.A1_a_at	0.544103	9009.62	2.95504e-21	1.29106e-20	POLR2J	540428	polymerase (RNA) II (DNA directed) polypeptide J, 13.3kDa	http://www.ncbi.nlm.nih.gov/gene?term=540428
Bt.26550.1.S1_at	0.675322	9006.87	2.96094e-21	1.29268e-20	ABCF2	513061	ATP-binding cassette, sub-family F (GCN20), member 2	http://www.ncbi.nlm.nih.gov/gene?term=513061
Bt.8739.1.S1_at	-0.383849	8996.68	2.98291e-21	1.30131e-20	ALDH9A1	537539	aldehyde dehydrogenase 9 family, member A1	http://www.ncbi.nlm.nih.gov/gene?term=537539
Bt.13853.2.S1_a_at	-0.739993	8995.51	2.98546e-21	1.30147e-20	PTK2B	541008	PTK2B protein tyrosine kinase 2 beta	http://www.ncbi.nlm.nih.gov/gene?term=541008
Bt.7717.1.S1_at	-0.900944	8994.33	2.98801e-21	1.30162e-20	CCND3	540547	cyclin D3	http://www.ncbi.nlm.nih.gov/gene?term=540547
Bt.4397.1.S1_at	-0.599505	8991.59	2.99396e-21	1.30326e-20	POMT1	617609	protein-O-mannosyltransferase 1	http://www.ncbi.nlm.nih.gov/gene?term=617609
Bt.656.1.S1_at	-0.715277	8982.87	3.013e-21	1.31058e-20	CORO1C	515798	coronin, actin binding protein, 1C	http://www.ncbi.nlm.nih.gov/gene?term=515798
Bt.840.1.S1_at	0.622479	8979.03	3.02144e-21	1.31328e-20	CFDP1	281682	craniofacial development protein 1	http://www.ncbi.nlm.nih.gov/gene?term=281682
Bt.6113.1.S1_at	-0.662106	8967.75	3.04636e-21	1.32314e-20	XPC	524274	xeroderma pigmentosum, complementation group C	http://www.ncbi.nlm.nih.gov/gene?term=524274
Bt.24523.1.S1_at	-0.529772	8957.56	3.06907e-21	1.33203e-20	SEPT1	512478	septin 1	http://www.ncbi.nlm.nih.gov/gene?term=512478
Bt.5626.1.S1_a_at	-0.713271	8946	3.09508e-21	1.34233e-20	KLC1	508999	kinesin light chain 1	http://www.ncbi.nlm.nih.gov/gene?term=508999
Bt.6156.1.S1_at	0.774309	8939.77	3.10921e-21	1.34695e-20	APR3	100125942	apoptosis related protein 3	http://www.ncbi.nlm.nih.gov/gene?term=100125942
Bt.5626.3.S1_at	-0.621321	8939.3	3.11028e-21	1.34695e-20	KLC1	508999	kinesin light chain 1	http://www.ncbi.nlm.nih.gov/gene?term=508999
Bt.9248.1.A1_at	-0.515272	8930.23	3.13098e-21	1.35438e-20	RELT	505716	RELT tumor necrosis factor receptor	http://www.ncbi.nlm.nih.gov/gene?term=505716
Bt.9576.2.S1_a_at	0.460619	8929.78	3.132e-21	1.35438e-20	COMMD4	616960	COMM domain containing 4	http://www.ncbi.nlm.nih.gov/gene?term=616960
Bt.2113.1.S1_at	-0.90903	8923.89	3.14554e-21	1.35878e-20	CNDP2	512626	CNDP dipeptidase 2 (metallopeptidase M20 family)	http://www.ncbi.nlm.nih.gov/gene?term=512626
Bt.71.1.S1_at	0.690558	8922.56	3.14861e-21	1.35878e-20	NDUFB5	338061	NADH dehydrogenase (ubiquinone) 1 beta subcomplex, 5, 16kDa	http://www.ncbi.nlm.nih.gov/gene?term=338061
Bt.13771.3.S1_at	0.555308	8922.36	3.14906e-21	1.35878e-20	ZMYM4	529962	zinc finger, MYM-type 4	http://www.ncbi.nlm.nih.gov/gene?term=529962
Bt.976.1.A1_at	0.424933	8913.36	3.1699e-21	1.3659e-20	ILF3	614936	interleukin enhancer binding factor 3, 90kDa	http://www.ncbi.nlm.nih.gov/gene?term=614936
Bt.15805.1.S1_at	-0.590325	8913.24	3.17018e-21	1.3659e-20	R3HDM2	613499	R3H domain containing 2	http://www.ncbi.nlm.nih.gov/gene?term=613499
Bt.6158.1.S1_a_at	-0.902907	8911.82	3.17348e-21	1.36633e-20	ZNF276	513761	zinc finger protein 276	http://www.ncbi.nlm.nih.gov/gene?term=513761
Bt.18352.1.A1_at	0.872595	8909.28	3.1794e-21	1.36713e-20	GADD45GIP1	504718	growth arrest and DNA-damage-inducible, gamma interacting protein 1	http://www.ncbi.nlm.nih.gov/gene?term=504718
Bt.3137.1.S1_at	0.602078	8909.04	3.17997e-21	1.36713e-20	STMN1	616317	stathmin 1	http://www.ncbi.nlm.nih.gov/gene?term=616317
Bt.7924.1.S1_at	0.728	8907.9	3.18261e-21	1.36728e-20	COPS6	512756	COP9 constitutive photomorphogenic homolog subunit 6 (Arabidopsis)	http://www.ncbi.nlm.nih.gov/gene?term=512756
Bt.22092.1.S1_at	1.22307	8905.31	3.18868e-21	1.36889e-20	TAF9	532936	TAF9 RNA polymerase II, TATA box binding protein (TBP)-associated factor, 32kDa	http://www.ncbi.nlm.nih.gov/gene?term=532936
Bt.28149.1.S1_at	-0.999138	8900.57	3.19977e-21	1.37186e-20	OBFC1	514213	oligonucleotide/oligosaccharide-binding fold containing 1	http://www.ncbi.nlm.nih.gov/gene?term=514213
Bt.6020.1.S1_at	0.419888	8900.38	3.20023e-21	1.37186e-20	DNAJC11	508137	DnaJ (Hsp40) homolog, subfamily C, member 11	http://www.ncbi.nlm.nih.gov/gene?term=508137
Bt.28097.1.S1_at	0.858981	8895.23	3.21235e-21	1.37535e-20	INTS7	534964	integrator complex subunit 7	http://www.ncbi.nlm.nih.gov/gene?term=534964
Bt.24949.1.S1_at	0.768745	8894.95	3.21301e-21	1.37535e-20	LSM5	615136	LSM5 homolog, U6 small nuclear RNA associated (S. cerevisiae)	http://www.ncbi.nlm.nih.gov/gene?term=615136
Bt.2297.2.S1_at	0.880287	8891.83	3.22038e-21	1.3775e-20	GART	281183	phosphoribosylglycinamide formyltransferase, phosphoribosylglycinamide synthetase, phosphoribosylaminoimidazole synthetase	http://www.ncbi.nlm.nih.gov/gene?term=281183
Bt.3504.1.S1_at	0.631315	8889.43	3.22608e-21	1.37894e-20	RRAS2	519269	related RAS viral (r-ras) oncogene homolog 2	http://www.ncbi.nlm.nih.gov/gene?term=519269
Bt.5542.2.S1_at	1.1841	8886.07	3.23406e-21	1.38136e-20	NA	NA	NA	http://www.ncbi.nlm.nih.gov/gene?term=NA
Bt.23173.2.A1_at	0.502073	8874.48	3.26176e-21	1.39219e-20	MIOS	512321	missing oocyte, meiosis regulator, homolog (Drosophila)	http://www.ncbi.nlm.nih.gov/gene?term=512321
Bt.12684.2.S1_at	-1.14986	8870.27	3.27189e-21	1.3955e-20	GIT2	516048	G protein-coupled receptor kinase interacting ArfGAP 2	http://www.ncbi.nlm.nih.gov/gene?term=516048
Bt.321.1.S1_at	0.966382	8867.8	3.27784e-21	1.39704e-20	NDUFAB1	327702	NADH dehydrogenase (ubiquinone) 1, alpha/beta subcomplex, 1, 8kDa	http://www.ncbi.nlm.nih.gov/gene?term=327702
Bt.7839.1.A1_at	1.90477	8865.96	3.28228e-21	1.39792e-20	SON	516462	SON DNA binding protein	http://www.ncbi.nlm.nih.gov/gene?term=516462
Bt.22148.1.S1_at	-1.1285	8861.54	3.29301e-21	1.40148e-20	RAP2B	784133	RAP2B, member of RAS oncogene family	http://www.ncbi.nlm.nih.gov/gene?term=784133
Bt.4320.1.S1_at	-0.714154	8850.39	3.32021e-21	1.41192e-20	NA	NA	NA	http://www.ncbi.nlm.nih.gov/gene?term=NA
Bt.7131.1.S1_at	0.431474	8849.53	3.32232e-21	1.41192e-20	PLDN	614408	pallidin homolog (mouse)	http://www.ncbi.nlm.nih.gov/gene?term=614408
Bt.7175.1.S1_at	-0.385764	8840.1	3.34555e-21	1.4207e-20	IPO13	523399	importin 13	http://www.ncbi.nlm.nih.gov/gene?term=523399
Bt.558.1.S1_at	-0.407078	8839.2	3.34777e-21	1.4207e-20	ROM1	281465	retinal outer segment membrane protein 1	http://www.ncbi.nlm.nih.gov/gene?term=281465
Bt.3763.1.S1_at	0.448453	8837.06	3.35306e-21	1.42193e-20	C17H12orf52	533158	RBPJ-interacting and tubulin-associated protein	http://www.ncbi.nlm.nih.gov/gene?term=533158
Bt.24378.2.S1_at	-0.319305	8831.16	3.36772e-21	1.42712e-20	MAPK8IP3	537598	mitogen-activated protein kinase 8 interacting protein 3	http://www.ncbi.nlm.nih.gov/gene?term=537598
Bt.12108.1.S1_at	0.704362	8812.16	3.41546e-21	1.44632e-20	MTERFD1	526138	MTERF domain containing 1	http://www.ncbi.nlm.nih.gov/gene?term=526138
Bt.4019.1.S1_at	0.790593	8797.72	3.45226e-21	1.46026e-20	CCDC56	539832	coiled-coil domain containing 56	http://www.ncbi.nlm.nih.gov/gene?term=539832
Bt.25158.1.S1_at	0.793781	8797.31	3.45332e-21	1.46026e-20	NUP35	511248	nucleoporin 35kDa	http://www.ncbi.nlm.nih.gov/gene?term=511248
Bt.8321.1.A1_at	1.1057	8795.43	3.45814e-21	1.46126e-20	LOC538506	538506	genetic suppressor element 1-like	http://www.ncbi.nlm.nih.gov/gene?term=538506
Bt.21490.1.S1_at	0.514031	8792.38	3.46599e-21	1.46353e-20	POP4	614870	processing of precursor 4, ribonuclease P/MRP subunit (S. cerevisiae)	http://www.ncbi.nlm.nih.gov/gene?term=614870
Bt.20576.1.S1_at	-1.42396	8787.01	3.47985e-21	1.46833e-20	TCIRG1	513684	T-cell, immune regulator 1, ATPase, H+ transporting, lysosomal V0 subunit A3	http://www.ncbi.nlm.nih.gov/gene?term=513684
Bt.17512.1.S1_at	-0.644891	8782.72	3.49095e-21	1.47197e-20	FYCO1	100139246	FYVE and coiled-coil domain containing 1	http://www.ncbi.nlm.nih.gov/gene?term=100139246
Bt.2513.1.S1_at	0.546874	8778.14	3.50289e-21	1.47595e-20	CAND1	538086	cullin-associated and neddylation-dissociated 1	http://www.ncbi.nlm.nih.gov/gene?term=538086
Bt.22620.2.A1_at	0.698492	8773.11	3.51603e-21	1.48043e-20	ZBTB1	526903	zinc finger and BTB domain containing 1	http://www.ncbi.nlm.nih.gov/gene?term=526903
Bt.18212.1.S1_at	0.824192	8770.03	3.52411e-21	1.48199e-20	TPRKB	519224	TP53RK binding protein	http://www.ncbi.nlm.nih.gov/gene?term=519224
Bt.26756.1.S1_at	-0.635935	8769.8	3.52472e-21	1.48199e-20	TAB1	519958	TGF-beta activated kinase 1/MAP3K7 binding protein 1	http://www.ncbi.nlm.nih.gov/gene?term=519958
Bt.5195.1.S1_at	0.815192	8767.95	3.52957e-21	1.48297e-20	RALY	504640	RNA binding protein, autoantigenic (hnRNP-associated with lethal yellow homolog (mouse))	http://www.ncbi.nlm.nih.gov/gene?term=504640
Bt.6007.1.S1_at	-0.512506	8763.78	3.54056e-21	1.48653e-20	SUV420H2	519777	suppressor of variegation 4-20 homolog 2 (Drosophila)	http://www.ncbi.nlm.nih.gov/gene?term=519777
Bt.11220.1.S1_at	-0.836993	8760.96	3.548e-21	1.4886e-20	RALB	505238	v-ral simian leukemia viral oncogene homolog B (ras related; GTP binding protein)	http://www.ncbi.nlm.nih.gov/gene?term=505238
Bt.21405.1.S1_at	-1.06794	8755.5	3.56251e-21	1.49363e-20	NA	NA	NA	http://www.ncbi.nlm.nih.gov/gene?term=NA
Bt.21775.1.S1_at	-1.43143	8749	3.57983e-21	1.49983e-20	ARHGEF1	513377	Rho guanine nucleotide exchange factor (GEF) 1	http://www.ncbi.nlm.nih.gov/gene?term=513377
Bt.7316.2.S1_a_at	0.380112	8746.18	3.58737e-21	1.50193e-20	TRNAU1AP	532582	tRNA selenocysteine 1 associated protein 1	http://www.ncbi.nlm.nih.gov/gene?term=532582
Bt.7133.1.S1_at	0.702829	8744.52	3.59182e-21	1.50227e-20	ODC1	281365	ornithine decarboxylase 1	http://www.ncbi.nlm.nih.gov/gene?term=281365
Bt.11465.1.S1_at	1.11424	8743.98	3.59327e-21	1.50227e-20	HMGCR	407159	3-hydroxy-3-methylglutaryl-CoA reductase	http://www.ncbi.nlm.nih.gov/gene?term=407159
Bt.26576.1.S1_at	-0.874256	8734.85	3.61789e-21	1.51088e-20	LRCH4	527134	leucine-rich repeats and calponin homology (CH) domain containing 4	http://www.ncbi.nlm.nih.gov/gene?term=527134
Bt.23106.1.S1_at	0.323561	8734.45	3.61898e-21	1.51088e-20	HN1	613381	hematological and neurological expressed 1	http://www.ncbi.nlm.nih.gov/gene?term=613381
Bt.24582.1.S1_at	-1.35301	8724.35	3.64643e-21	1.52098e-20	FLOT1	532573	flotillin 1	http://www.ncbi.nlm.nih.gov/gene?term=532573
Bt.2255.1.S1_at	0.779873	8723.67	3.64829e-21	1.52098e-20	IMPDH2	511969	IMP (inosine 5'-monophosphate) dehydrogenase 2	http://www.ncbi.nlm.nih.gov/gene?term=511969
Bt.6128.1.S1_at	-0.543882	8721.11	3.65529e-21	1.52282e-20	ZER1	540351	zer-1 homolog (C. elegans)	http://www.ncbi.nlm.nih.gov/gene?term=540351
Bt.21926.1.S1_at	-0.355302	8714.73	3.67281e-21	1.52848e-20	TOMM34	508142	translocase of outer mitochondrial membrane 34	http://www.ncbi.nlm.nih.gov/gene?term=508142
Bt.26960.1.S1_at	1.14481	8714.29	3.67403e-21	1.52848e-20	UBFD1	100125938	ubiquitin family domain containing 1	http://www.ncbi.nlm.nih.gov/gene?term=100125938
Bt.7423.1.S1_at	1.00575	8713.28	3.6768e-21	1.52856e-20	ZNF622	513617	zinc finger protein 622	http://www.ncbi.nlm.nih.gov/gene?term=513617
Bt.7416.1.S1_at	-1.3613	8703.38	3.70424e-21	1.53888e-20	GRK6	521413	G protein-coupled receptor kinase 6	http://www.ncbi.nlm.nih.gov/gene?term=521413
Bt.26567.1.S1_at	0.923178	8699.6	3.71476e-21	1.54065e-20	AP4S1	618267	adaptor-related protein complex 4, sigma 1 subunit	http://www.ncbi.nlm.nih.gov/gene?term=618267
Bt.7142.1.S1_at	1.04905	8699.39	3.71534e-21	1.54065e-20	MAFF	617914	v-maf musculoaponeurotic fibrosarcoma oncogene homolog F (avian)	http://www.ncbi.nlm.nih.gov/gene?term=617914
Bt.7173.1.S1_at	-1.50779	8699.05	3.71629e-21	1.54065e-20	CTC1	513500	CTS telomere maintenance complex component 1	http://www.ncbi.nlm.nih.gov/gene?term=513500
Bt.9503.1.S1_at	-0.728933	8691.83	3.73651e-21	1.54795e-20	NA	NA	NA	http://www.ncbi.nlm.nih.gov/gene?term=NA
Bt.959.1.S1_at	-1.01518	8688.79	3.74507e-21	1.55041e-20	FLNA	281165	filamin A, alpha	http://www.ncbi.nlm.nih.gov/gene?term=281165
Bt.18735.1.S1_at	0.429664	8686.11	3.75262e-21	1.55244e-20	ITGB3BP	614469	integrin beta 3 binding protein (beta3-endonexin)	http://www.ncbi.nlm.nih.gov/gene?term=614469
Bt.11965.1.S1_at	-0.529805	8684.55	3.75702e-21	1.55318e-20	FBXO7	508235	F-box protein 7	http://www.ncbi.nlm.nih.gov/gene?term=508235
Bt.7701.1.S1_at	0.549912	8681.99	3.76426e-21	1.55509e-20	TECR	614105	trans-2,3-enoyl-CoA reductase	http://www.ncbi.nlm.nih.gov/gene?term=614105
Bt.4038.1.S1_at	-0.679449	8680.21	3.7693e-21	1.55609e-20	NA	NA	NA	http://www.ncbi.nlm.nih.gov/gene?term=NA
Bt.24297.1.A1_at	0.52691	8677.51	3.77699e-21	1.55817e-20	SMG8	522040	smg-8 homolog, nonsense mediated mRNA decay factor (C. elegans)	http://www.ncbi.nlm.nih.gov/gene?term=522040
Bt.13715.2.S1_a_at	-1.11516	8675.68	3.78218e-21	1.55923e-20	PRICKLE3	509780	prickle homolog 3 (Drosophila)	http://www.ncbi.nlm.nih.gov/gene?term=509780
Bt.13324.2.S1_a_at	0.348151	8668.58	3.80249e-21	1.56651e-20	IDH3B	613338	isocitrate dehydrogenase 3 (NAD+) beta	http://www.ncbi.nlm.nih.gov/gene?term=613338
Bt.25343.1.S1_at	1.2647	8662.29	3.82056e-21	1.57286e-20	TRIAP1	525164	TP53 regulated inhibitor of apoptosis 1	http://www.ncbi.nlm.nih.gov/gene?term=525164
Bt.1145.1.S1_at	0.804019	8655.16	3.84116e-21	1.58024e-20	C3H1orf123	517857	chromosome 1 open reading frame 123 ortholog	http://www.ncbi.nlm.nih.gov/gene?term=517857
Bt.67.1.S1_at	0.966021	8646.34	3.86686e-21	1.58971e-20	NDUFC1	282289	NADH dehydrogenase (ubiquinone) 1, subcomplex unknown, 1, 6kDa	http://www.ncbi.nlm.nih.gov/gene?term=282289
Bt.3777.1.S1_at	1.07836	8645.36	3.86972e-21	1.58978e-20	PDCD5	509123	programmed cell death 5	http://www.ncbi.nlm.nih.gov/gene?term=509123
Bt.5805.1.S1_at	0.995404	8642.39	3.87842e-21	1.59225e-20	LOC100295228	100295228	hypothetical protein LOC100295228	http://www.ncbi.nlm.nih.gov/gene?term=100295228
Bt.22458.1.S1_at	-0.647367	8638.56	3.88964e-21	1.59575e-20	SLC7A6OS	512543	solute carrier family 7, member 6 opposite strand	http://www.ncbi.nlm.nih.gov/gene?term=512543
Bt.24263.1.S1_at	0.939594	8633.9	3.90338e-21	1.60028e-20	DPH5	508904	DPH5 homolog (S. cerevisiae)	http://www.ncbi.nlm.nih.gov/gene?term=508904
Bt.4952.1.S1_at	0.751509	8626.06	3.92664e-21	1.60726e-20	RPL22L1	614872	ribosomal protein L22-like 1	http://www.ncbi.nlm.nih.gov/gene?term=614872
Bt.2616.1.S1_at	0.463444	8625.42	3.92854e-21	1.60726e-20	MOGS	516155	mannosyl-oligosaccharide glucosidase	http://www.ncbi.nlm.nih.gov/gene?term=516155
Bt.28137.1.S1_at	-0.677096	8625.42	3.92855e-21	1.60726e-20	NBR1	515032	neighbor of BRCA1 gene 1	http://www.ncbi.nlm.nih.gov/gene?term=515032
Bt.10901.1.A1_at	0.441781	8623.81	3.93333e-21	1.6081e-20	PEX5	514832	peroxisomal biogenesis factor 5	http://www.ncbi.nlm.nih.gov/gene?term=514832
Bt.9609.1.S1_a_at	-0.526674	8601.96	3.99907e-21	1.63385e-20	TSTD1	615465	thiosulfate sulfurtransferase (rhodanese)-like domain containing 1	http://www.ncbi.nlm.nih.gov/gene?term=615465
Bt.10105.1.S1_at	-0.39685	8598.32	4.01014e-21	1.63724e-20	CADM4	523277	cell adhesion molecule 4	http://www.ncbi.nlm.nih.gov/gene?term=523277
Bt.14193.1.A1_at	0.317839	8589.09	4.03838e-21	1.64764e-20	GRSF1	527169	G-rich RNA sequence binding factor 1	http://www.ncbi.nlm.nih.gov/gene?term=527169
Bt.11710.1.S1_at	0.889755	8586.31	4.04694e-21	1.64904e-20	PDCL3	514033	phosducin-like 3	http://www.ncbi.nlm.nih.gov/gene?term=514033
Bt.22832.1.S1_at	-0.450412	8586.16	4.04739e-21	1.64904e-20	FBXO31	513951	F-box protein 31	http://www.ncbi.nlm.nih.gov/gene?term=513951
Bt.4289.1.S1_at	-1.38725	8583.75	4.05484e-21	1.65094e-20	TCRA	785621	T cell receptor, alpha	http://www.ncbi.nlm.nih.gov/gene?term=785621
Bt.26551.1.S1_at	0.794746	8582.07	4.06002e-21	1.65191e-20	DRG1	540161	developmentally regulated GTP binding protein 1	http://www.ncbi.nlm.nih.gov/gene?term=540161
Bt.22064.2.S1_at	1.86193	8579.47	4.06807e-21	1.65405e-20	RSRC2	532701	arginine/serine-rich coiled-coil 2	http://www.ncbi.nlm.nih.gov/gene?term=532701
Bt.17490.1.S1_a_at	0.835131	8578.13	4.07224e-21	1.65461e-20	MRPL22	614639	mitochondrial ribosomal protein L22	http://www.ncbi.nlm.nih.gov/gene?term=614639
Bt.21376.1.S1_at	0.453718	8571.95	4.09143e-21	1.66127e-20	STT3A	507815	STT3, subunit of the oligosaccharyltransferase complex, homolog A (S. cerevisiae)	http://www.ncbi.nlm.nih.gov/gene?term=507815
Bt.16038.1.S1_a_at	0.396482	8570.3	4.09659e-21	1.66208e-20	COMMD1	534683	copper metabolism (Murr1) domain containing 1	http://www.ncbi.nlm.nih.gov/gene?term=534683
Bt.1670.1.A1_at	1.12304	8568.93	4.10089e-21	1.66208e-20	LOC617154	617154	protein phosphatase 1 regulatory subunit 14B-like	http://www.ncbi.nlm.nih.gov/gene?term=617154
Bt.22450.2.A1_a_at	0.94936	8568.62	4.10185e-21	1.66208e-20	THEX1	540728	exoribonuclease 1	http://www.ncbi.nlm.nih.gov/gene?term=540728
Bt.14165.3.A1_s_at	0.589538	8565.63	4.11121e-21	1.66469e-20	RRP7A	512692	ribosomal RNA processing 7 homolog A (S. cerevisiae)	http://www.ncbi.nlm.nih.gov/gene?term=512692
Bt.13598.1.S1_at	0.776654	8564.77	4.11392e-21	1.66469e-20	PQBP1	534894	polyglutamine binding protein 1	http://www.ncbi.nlm.nih.gov/gene?term=534894
Bt.6679.1.S1_at	0.609977	8563.63	4.1175e-21	1.665e-20	NASP	512427	nuclear autoantigenic sperm protein (histone-binding)	http://www.ncbi.nlm.nih.gov/gene?term=512427
Bt.20105.2.S1_at	0.554681	8560.18	4.12835e-21	1.66781e-20	TAX1BP1	535589	Tax1 (human T-cell leukemia virus type I) binding protein 1	http://www.ncbi.nlm.nih.gov/gene?term=535589
Bt.24231.1.A1_at	0.398991	8559.63	4.13009e-21	1.66781e-20	CEP78	537926	centrosomal protein 78kDa	http://www.ncbi.nlm.nih.gov/gene?term=537926
Bt.16387.1.S1_at	1.33344	8556.12	4.14115e-21	1.6704e-20	DNAJC24	768227	DnaJ (Hsp40) homolog, subfamily C, member 24	http://www.ncbi.nlm.nih.gov/gene?term=768227
Bt.1316.1.S2_at	0.660014	8555.81	4.14214e-21	1.6704e-20	GOT2	286886	glutamic-oxaloacetic transaminase 2, mitochondrial (aspartate aminotransferase 2)	http://www.ncbi.nlm.nih.gov/gene?term=286886
Bt.9558.1.S1_at	-0.547784	8551.77	4.15494e-21	1.67442e-20	LOC530205	530205	KIAA0907 ortholog	http://www.ncbi.nlm.nih.gov/gene?term=530205
Bt.27338.1.S1_at	0.424482	8548.85	4.16423e-21	1.67703e-20	C7H19orf25	508965	chromosome 19 open reading frame 25 ortholog	http://www.ncbi.nlm.nih.gov/gene?term=508965
Bt.23596.1.S1_at	0.546326	8544.54	4.17797e-21	1.68141e-20	C7H19orf53	614800	chromosome 19 open reading frame 53 ortholog	http://www.ncbi.nlm.nih.gov/gene?term=614800
Bt.24077.1.A1_at	0.665378	8541.41	4.188e-21	1.6843e-20	NA	NA	NA	http://www.ncbi.nlm.nih.gov/gene?term=NA
Bt.17473.1.S1_at	0.643894	8534.98	4.20864e-21	1.69143e-20	RPE	533764	ribulose-5-phosphate-3-epimerase	http://www.ncbi.nlm.nih.gov/gene?term=533764
Bt.5087.1.S1_at	-0.596208	8534.12	4.21143e-21	1.69143e-20	PNPLA6	767822	patatin-like phospholipase domain containing 6	http://www.ncbi.nlm.nih.gov/gene?term=767822
Bt.22556.1.S1_at	0.833156	8519.21	4.25981e-21	1.7097e-20	LOC100335997	100335997	ribonuclease P 14kDa subunit-like	http://www.ncbi.nlm.nih.gov/gene?term=100335997
Bt.3898.1.S1_at	0.581389	8514.9	4.27391e-21	1.7142e-20	IDH3A	282446	isocitrate dehydrogenase 3 (NAD+) alpha	http://www.ncbi.nlm.nih.gov/gene?term=282446
Bt.23207.1.A1_s_at	0.74351	8513.92	4.27713e-21	1.71433e-20	NFKBIZ	282713	nuclear factor of kappa light polypeptide gene enhancer in B-cells inhibitor, zeta	http://www.ncbi.nlm.nih.gov/gene?term=282713
Bt.26953.1.A1_at	0.642536	8512.43	4.28203e-21	1.71513e-20	MRPL36	504663	mitochondrial ribosomal protein L36	http://www.ncbi.nlm.nih.gov/gene?term=504663
Bt.23212.1.S1_at	1.2138	8504.3	4.30884e-21	1.7247e-20	MSMO1	504481	methylsterol monooxygenase 1	http://www.ncbi.nlm.nih.gov/gene?term=504481
Bt.8713.1.S1_at	1.08937	8502.32	4.31542e-21	1.72617e-20	BMS1	514945	BMS1 homolog, ribosome assembly protein (yeast)	http://www.ncbi.nlm.nih.gov/gene?term=514945
Bt.2768.1.A1_at	0.467917	8495.06	4.33955e-21	1.73465e-20	GEMIN8	515968	gem (nuclear organelle) associated protein 8	http://www.ncbi.nlm.nih.gov/gene?term=515968
Bt.2366.1.S1_at	-0.695135	8489.92	4.35677e-21	1.74035e-20	VAMP8	507309	vesicle-associated membrane protein 8 (endobrevin)	http://www.ncbi.nlm.nih.gov/gene?term=507309
Bt.26770.1.S1_at	0.486508	8487.41	4.36519e-21	1.74249e-20	TBL2	511758	transducin (beta)-like 2	http://www.ncbi.nlm.nih.gov/gene?term=511758
Bt.22131.2.S1_a_at	0.478152	8486.57	4.36799e-21	1.74249e-20	MED29	614626	mediator complex subunit 29	http://www.ncbi.nlm.nih.gov/gene?term=614626
Bt.15671.1.S1_at	-0.792803	8485.44	4.37182e-21	1.74284e-20	SLC25A37	100124521	solute carrier family 25, member 37	http://www.ncbi.nlm.nih.gov/gene?term=100124521
Bt.3135.1.A1_at	0.437334	8479.59	4.39154e-21	1.74952e-20	BRD7	526153	bromodomain containing 7	http://www.ncbi.nlm.nih.gov/gene?term=526153
Bt.23654.1.S1_at	-0.64424	8478.2	4.39627e-21	1.75023e-20	NA	NA	NA	http://www.ncbi.nlm.nih.gov/gene?term=NA
Bt.13853.1.S1_at	-0.484042	8461.94	4.45175e-21	1.77004e-20	PTK2B	541008	PTK2B protein tyrosine kinase 2 beta	http://www.ncbi.nlm.nih.gov/gene?term=541008
Bt.7135.1.S1_at	0.821	8461.87	4.452e-21	1.77004e-20	TRMT112	507833	tRNA methyltransferase 11-2 homolog (S. cerevisiae)	http://www.ncbi.nlm.nih.gov/gene?term=507833
Bt.13584.1.A1_at	0.356394	8460.8	4.45569e-21	1.77031e-20	C26H10orf32	613274	hypothetical protein LOC613274	http://www.ncbi.nlm.nih.gov/gene?term=613274
Bt.18789.2.A1_at	0.460612	8459.44	4.46035e-21	1.77098e-20	ATF7	541204	activating transcription factor 7	http://www.ncbi.nlm.nih.gov/gene?term=541204
Bt.14326.1.S1_at	0.723674	8458.13	4.46487e-21	1.77158e-20	SMS	615950	spermine synthase	http://www.ncbi.nlm.nih.gov/gene?term=615950
Bt.13200.1.A1_at	-0.680311	8456.44	4.47071e-21	1.77271e-20	SLC35E1	533774	solute carrier family 35, member E1	http://www.ncbi.nlm.nih.gov/gene?term=533774
Bt.18533.1.S1_at	0.408283	8449	4.49648e-21	1.78174e-20	ATF3	515266	activating transcription factor 3	http://www.ncbi.nlm.nih.gov/gene?term=515266
Bt.26246.1.A1_at	-0.69388	8445.83	4.50754e-21	1.78492e-20	EPS15L1	506374	epidermal growth factor receptor pathway substrate 15-like 1	http://www.ncbi.nlm.nih.gov/gene?term=506374
Bt.13928.2.S1_a_at	0.699031	8438.95	4.5316e-21	1.79326e-20	SCNM1	505644	sodium channel modifier 1	http://www.ncbi.nlm.nih.gov/gene?term=505644
Bt.7666.1.S1_at	0.576885	8426.18	4.57665e-21	1.80987e-20	C13H20orf4	533351	chromosome 20 open reading frame 4 ortholog	http://www.ncbi.nlm.nih.gov/gene?term=533351
Bt.29148.1.A1_at	0.421389	8419.53	4.60032e-21	1.81802e-20	SPPL2A	530325	signal peptide peptidase-like 2A	http://www.ncbi.nlm.nih.gov/gene?term=530325
Bt.28592.1.S1_at	0.431265	8416.73	4.61032e-21	1.81914e-20	RTF1	518260	Rtf1, Paf1/RNA polymerase II complex component, homolog (S. cerevisiae)	http://www.ncbi.nlm.nih.gov/gene?term=518260
Bt.7371.1.S1_at	0.659982	8416.53	4.61104e-21	1.81914e-20	NVL	532708	nuclear VCP-like	http://www.ncbi.nlm.nih.gov/gene?term=532708
Bt.4722.1.S1_at	0.674717	8416.16	4.61239e-21	1.81914e-20	ZCRB1	504536	zinc finger CCHC-type and RNA binding motif 1	http://www.ncbi.nlm.nih.gov/gene?term=504536
Bt.23315.1.S1_a_at	-0.892124	8409.19	4.63742e-21	1.82663e-20	TNK2	280710	tyrosine kinase, non-receptor, 2	http://www.ncbi.nlm.nih.gov/gene?term=280710
Bt.8620.1.S1_at	-0.381553	8409.15	4.63755e-21	1.82663e-20	SLC26A11	507491	solute carrier family 26, member 11	http://www.ncbi.nlm.nih.gov/gene?term=507491
Bt.4031.1.S1_at	-0.764159	8405.61	4.65032e-21	1.83044e-20	ST3GAL2	444879	ST3 beta-galactoside alpha-2,3-sialyltransferase 2	http://www.ncbi.nlm.nih.gov/gene?term=444879
Bt.11322.1.A1_at	1.0567	8398.38	4.67656e-21	1.83955e-20	LRPPRC	509995	leucine-rich PPR-motif containing	http://www.ncbi.nlm.nih.gov/gene?term=509995
Bt.26675.1.S1_at	0.494825	8395.35	4.68758e-21	1.84226e-20	C9H12orf49	534423	chromosome 12 open reading frame 49 ortholog	http://www.ncbi.nlm.nih.gov/gene?term=534423
Bt.26585.1.A1_at	0.49604	8394.78	4.68967e-21	1.84226e-20	ZC3H10	507466	zinc finger CCCH-type containing 10	http://www.ncbi.nlm.nih.gov/gene?term=507466
Bt.28674.1.A1_at	0.698236	8393.32	4.69501e-21	1.84259e-20	GNPNAT1	512299	glucosamine-phosphate N-acetyltransferase 1	http://www.ncbi.nlm.nih.gov/gene?term=512299
Bt.21871.1.S1_a_at	1.16155	8392.4	4.69837e-21	1.84259e-20	LSM7	509920	LSM7 homolog, U6 small nuclear RNA associated (S. cerevisiae)	http://www.ncbi.nlm.nih.gov/gene?term=509920
Bt.26784.1.S1_at	-0.32053	8392	4.69984e-21	1.84259e-20	ITPRIP	538685	inositol 1,4,5-trisphosphate receptor interacting protein	http://www.ncbi.nlm.nih.gov/gene?term=538685
Bt.6390.1.S1_at	0.790433	8390.35	4.70588e-21	1.84373e-20	MRPS17	508143	mitochondrial ribosomal protein S17	http://www.ncbi.nlm.nih.gov/gene?term=508143
Bt.12802.1.S1_at	1.0397	8384.92	4.72582e-21	1.84977e-20	UBE2V2	286803	ubiquitin-conjugating enzyme E2 variant 2	http://www.ncbi.nlm.nih.gov/gene?term=286803
Bt.1076.1.S1_at	-0.584873	8384.45	4.72754e-21	1.84977e-20	ARSA	505514	arylsulfatase A	http://www.ncbi.nlm.nih.gov/gene?term=505514
Bt.28574.1.S1_at	0.430018	8373.38	4.76854e-21	1.86458e-20	POLR3GL	505641	polymerase (RNA) III (DNA directed) polypeptide G (32kD)-like	http://www.ncbi.nlm.nih.gov/gene?term=505641
Bt.15886.1.S1_at	0.669322	8372.21	4.77288e-21	1.86505e-20	ACSL5	514159	acyl-CoA synthetase long-chain family member 5	http://www.ncbi.nlm.nih.gov/gene?term=514159
Bt.1823.1.S1_at	1.34515	8369.46	4.78316e-21	1.86783e-20	PRDX1	281997	peroxiredoxin 1	http://www.ncbi.nlm.nih.gov/gene?term=281997
Bt.29464.1.A1_at	-0.724064	8364.52	4.80166e-21	1.87382e-20	LOC614047	614047	hypothetical protein LOC614047	http://www.ncbi.nlm.nih.gov/gene?term=614047
Bt.2561.1.S1_at	0.616394	8353.94	4.8415e-21	1.88812e-20	ADH5	505515	alcohol dehydrogenase 5 (class III), chi polypeptide	http://www.ncbi.nlm.nih.gov/gene?term=505515
Bt.29325.1.S1_at	0.963192	8352.24	4.84797e-21	1.88893e-20	EIF4GI	444858	eIF4GI protein	http://www.ncbi.nlm.nih.gov/gene?term=444858
Bt.29596.1.S1_at	-0.307429	8351.72	4.84995e-21	1.88893e-20	MADD	534306	MAP-kinase activating death domain	http://www.ncbi.nlm.nih.gov/gene?term=534306
Bt.28244.1.S1_at	-0.632498	8347.42	4.86628e-21	1.89404e-20	FAM78A	506709	family with sequence similarity 78, member A	http://www.ncbi.nlm.nih.gov/gene?term=506709
Bt.11266.2.S1_s_at	-0.456263	8341.02	4.89071e-21	1.9023e-20	EPS15L1	506374	epidermal growth factor receptor pathway substrate 15-like 1	http://www.ncbi.nlm.nih.gov/gene?term=506374
Bt.24834.1.A1_at	0.579726	8336.45	4.90829e-21	1.90665e-20	ABHD10	515563	abhydrolase domain containing 10	http://www.ncbi.nlm.nih.gov/gene?term=515563
Bt.1187.1.S1_at	-0.509838	8336.02	4.90994e-21	1.90665e-20	PPP1R15A	514688	protein phosphatase 1, regulatory (inhibitor) subunit 15A	http://www.ncbi.nlm.nih.gov/gene?term=514688
Bt.5225.1.S1_at	0.651447	8335.6	4.91155e-21	1.90665e-20	MRPL3	614906	mitochondrial ribosomal protein L3	http://www.ncbi.nlm.nih.gov/gene?term=614906
Bt.21493.1.S1_at	0.576109	8330.04	4.93299e-21	1.91372e-20	CSE1L	518622	CSE1 chromosome segregation 1-like (yeast)	http://www.ncbi.nlm.nih.gov/gene?term=518622
Bt.2534.2.S1_at	1.05623	8326.36	4.94726e-21	1.918e-20	RSL24D1	783948	ribosomal L24 domain containing 1	http://www.ncbi.nlm.nih.gov/gene?term=783948
Bt.7586.1.S1_at	-1.17544	8324.23	4.95556e-21	1.91995e-20	RFNG	532242	RFNG O-fucosylpeptide 3-beta-N-acetylglucosaminyltransferase	http://www.ncbi.nlm.nih.gov/gene?term=532242
Bt.4622.1.S1_at	-0.575898	8322.84	4.96096e-21	1.92079e-20	MAN2B1	282272	mannosidase, alpha, class 2B, member 1	http://www.ncbi.nlm.nih.gov/gene?term=282272
Bt.4402.1.S1_at	0.824934	8316.52	4.98566e-21	1.92867e-20	MRPL16	538054	mitochondrial ribosomal protein L16	http://www.ncbi.nlm.nih.gov/gene?term=538054
Bt.22029.2.S1_at	0.463813	8315.01	4.99158e-21	1.92867e-20	THUMPD3	508940	THUMP domain containing 3	http://www.ncbi.nlm.nih.gov/gene?term=508940
Bt.6382.1.S1_at	-0.62898	8314.87	4.99211e-21	1.92867e-20	OTUD5	539145	OTU domain containing 5	http://www.ncbi.nlm.nih.gov/gene?term=539145
Bt.20297.1.S1_at	-0.764978	8314.3	4.99435e-21	1.92867e-20	MYD88	444881	myeloid differentiation primary response gene (88)	http://www.ncbi.nlm.nih.gov/gene?term=444881
Bt.24979.1.S1_at	0.380407	8312.65	5.00082e-21	1.92991e-20	NA	NA	NA	http://www.ncbi.nlm.nih.gov/gene?term=NA
Bt.20421.2.S1_a_at	0.457997	8303.23	5.03803e-21	1.943e-20	DPM2	523737	dolichyl-phosphate mannosyltransferase polypeptide 2, regulatory subunit	http://www.ncbi.nlm.nih.gov/gene?term=523737
Bt.8743.1.S1_at	-0.932824	8295.55	5.06856e-21	1.95239e-20	TACC3	506194	transforming, acidic coiled-coil containing protein 3	http://www.ncbi.nlm.nih.gov/gene?term=506194
Bt.18769.1.S1_at	-0.804332	8295.45	5.06895e-21	1.95239e-20	TRAPPC9	533451	trafficking protein particle complex 9	http://www.ncbi.nlm.nih.gov/gene?term=533451
Bt.21314.1.S1_at	0.401794	8273.3	5.1583e-21	1.98551e-20	GOLGA3	533600	golgin A3	http://www.ncbi.nlm.nih.gov/gene?term=533600
Bt.26479.1.S1_at	0.639262	8272.23	5.16266e-21	1.9859e-20	RABEP1	504785	rabaptin, RAB GTPase binding effector protein 1	http://www.ncbi.nlm.nih.gov/gene?term=504785
Bt.9730.1.S1_at	0.939515	8262.17	5.20385e-21	2.00044e-20	COPS5	507179	COP9 constitutive photomorphogenic homolog subunit 5 (Arabidopsis)	http://www.ncbi.nlm.nih.gov/gene?term=507179
Bt.15528.1.S1_at	0.438059	8261.04	5.20853e-21	2.00089e-20	MIF	280858	macrophage migration inhibitory factor (glycosylation-inhibiting factor)	http://www.ncbi.nlm.nih.gov/gene?term=280858
Bt.21907.1.S1_at	0.293519	8259.74	5.21387e-21	2.00089e-20	ZNF48	512477	zinc finger protein 48	http://www.ncbi.nlm.nih.gov/gene?term=512477
Bt.734.1.S1_at	1.46115	8259.43	5.21515e-21	2.00089e-20	ADAM9	281600	ADAM metallopeptidase domain 9	http://www.ncbi.nlm.nih.gov/gene?term=281600
Bt.10241.1.S1_at	-1.00824	8258.48	5.21908e-21	2.0011e-20	LZTR1	506776	leucine-zipper-like transcription regulator 1	http://www.ncbi.nlm.nih.gov/gene?term=506776
Bt.13501.1.A1_at	0.401148	8254.59	5.23516e-21	2.00596e-20	GPN1	508522	GPN-loop GTPase 1	http://www.ncbi.nlm.nih.gov/gene?term=508522
Bt.27699.2.S1_at	0.434991	8252.54	5.24369e-21	2.00793e-20	TBL1X	515972	transducin (beta)-like 1X-linked	http://www.ncbi.nlm.nih.gov/gene?term=515972
Bt.13534.1.S1_at	-1.16616	8250.57	5.25188e-21	2.00977e-20	PLA2G16	506802	phospholipase A2, group XVI	http://www.ncbi.nlm.nih.gov/gene?term=506802
Bt.20900.1.S1_at	0.852097	8219.2	5.38423e-21	2.05909e-20	FCF1	508270	FCF1 small subunit (SSU) processome component homolog (S. cerevisiae)	http://www.ncbi.nlm.nih.gov/gene?term=508270
Bt.2857.1.S1_at	-0.905647	8200.24	5.4661e-21	2.08904e-20	NICN1	614730	nicolin 1	http://www.ncbi.nlm.nih.gov/gene?term=614730
Bt.11079.1.A1_at	0.732993	8197.31	5.47884e-21	2.09256e-20	RANGAP1	616055	Ran GTPase activating protein 1	http://www.ncbi.nlm.nih.gov/gene?term=616055
Bt.923.1.A1_at	0.771113	8195.05	5.48873e-21	2.09442e-20	ZCCHC3	507116	zinc finger, CCHC domain containing 3	http://www.ncbi.nlm.nih.gov/gene?term=507116
Bt.8570.1.A1_at	0.837019	8194.59	5.49077e-21	2.09442e-20	SNAP23	522423	synaptosomal-associated protein, 23kDa	http://www.ncbi.nlm.nih.gov/gene?term=522423
Bt.26618.1.S1_at	0.871635	8187.41	5.5223e-21	2.10509e-20	NA	NA	NA	http://www.ncbi.nlm.nih.gov/gene?term=NA
Bt.9291.1.A1_at	-0.415511	8176.17	5.57207e-21	2.12157e-20	TPRA1	617772	transmembrane protein, adipocyte asscociated 1	http://www.ncbi.nlm.nih.gov/gene?term=617772
Bt.3243.1.S1_at	0.704971	8176.03	5.5727e-21	2.12157e-20	RAB9A	511776	RAB9A, member RAS oncogene family	http://www.ncbi.nlm.nih.gov/gene?term=511776
Bt.10127.1.S1_at	0.464533	8174.24	5.58067e-21	2.12324e-20	HN1L	618512	hematological and neurological expressed 1-like	http://www.ncbi.nlm.nih.gov/gene?term=618512
Bt.8735.1.S1_at	0.504447	8171.96	5.59089e-21	2.12576e-20	TIMM22	515555	translocase of inner mitochondrial membrane 22 homolog (yeast)	http://www.ncbi.nlm.nih.gov/gene?term=515555
Bt.5350.1.S1_at	0.659224	8166.5	5.61535e-21	2.13369e-20	ETFA	521892	electron-transfer-flavoprotein, alpha polypeptide	http://www.ncbi.nlm.nih.gov/gene?term=521892
Bt.23955.1.A1_at	0.496282	8164.44	5.62458e-21	2.13583e-20	PHOSPHO2	507308	phosphatase, orphan 2	http://www.ncbi.nlm.nih.gov/gene?term=507308
Bt.28084.1.S1_at	0.393437	8162.84	5.63178e-21	2.13719e-20	ZNF777	517496	zinc finger protein 777	http://www.ncbi.nlm.nih.gov/gene?term=517496
Bt.12885.2.S1_at	0.823963	8156.7	5.65957e-21	2.14636e-20	NFE2L1	534582	nuclear factor (erythroid-derived 2)-like 1	http://www.ncbi.nlm.nih.gov/gene?term=534582
Bt.9182.1.S1_at	-0.443724	8154.21	5.67088e-21	2.14927e-20	ARF3	510994	ADP-ribosylation factor 3	http://www.ncbi.nlm.nih.gov/gene?term=510994
Bt.9200.1.A1_at	0.496726	8146.93	5.70405e-21	2.16046e-20	NA	NA	NA	http://www.ncbi.nlm.nih.gov/gene?term=NA
Bt.20692.1.A1_at	0.605986	8144.19	5.71661e-21	2.16334e-20	NA	NA	NA	http://www.ncbi.nlm.nih.gov/gene?term=NA
Bt.29954.1.S1_at	0.679754	8143.68	5.71895e-21	2.16334e-20	GKAP1	613960	G kinase anchoring protein 1	http://www.ncbi.nlm.nih.gov/gene?term=613960
Bt.26675.2.S1_a_at	0.789311	8141.28	5.72994e-21	2.16611e-20	C9H12orf49	534423	chromosome 12 open reading frame 49 ortholog	http://www.ncbi.nlm.nih.gov/gene?term=534423
Bt.1541.1.S1_at	-0.925495	8139.93	5.73617e-21	2.16628e-20	AGPAT1	282137	1-acylglycerol-3-phosphate O-acyltransferase 1 (lysophosphatidic acid acyltransferase, alpha)	http://www.ncbi.nlm.nih.gov/gene?term=282137
Bt.4704.2.S1_at	0.829416	8139.17	5.7397e-21	2.16628e-20	CCT7	514355	chaperonin containing TCP1, subunit 7 (eta)	http://www.ncbi.nlm.nih.gov/gene?term=514355
Bt.27314.2.S1_at	0.460056	8138.24	5.74398e-21	2.16628e-20	FAM108B1	781153	family with sequence similarity 108, member B1	http://www.ncbi.nlm.nih.gov/gene?term=781153
Bt.26935.2.S1_at	1.57008	8138.01	5.74502e-21	2.16628e-20	TAF13	513065	TAF13 RNA polymerase II, TATA box binding protein (TBP)-associated factor, 18kDa	http://www.ncbi.nlm.nih.gov/gene?term=513065
Bt.3947.1.S1_at	0.995714	8133.58	5.76548e-21	2.17072e-20	NA	NA	NA	http://www.ncbi.nlm.nih.gov/gene?term=NA
Bt.26566.1.S1_at	0.39026	8133.1	5.76773e-21	2.17072e-20	SNUPN	515588	snurportin 1	http://www.ncbi.nlm.nih.gov/gene?term=515588
Bt.24745.2.S1_a_at	-0.622318	8132.43	5.77083e-21	2.17072e-20	PANK4	514589	pantothenate kinase 4	http://www.ncbi.nlm.nih.gov/gene?term=514589
Bt.21070.1.S1_at	0.604808	8132.29	5.77147e-21	2.17072e-20	MRPL10	515014	mitochondrial ribosomal protein L10	http://www.ncbi.nlm.nih.gov/gene?term=515014
Bt.21561.1.S1_at	-0.380676	8126.31	5.79929e-21	2.1798e-20	PIEZO1	789183	piezo-type mechanosensitive ion channel component 1	http://www.ncbi.nlm.nih.gov/gene?term=789183
Bt.26847.1.S1_at	0.389545	8122.67	5.81628e-21	2.18479e-20	LAT	514735	linker for activation of T cells	http://www.ncbi.nlm.nih.gov/gene?term=514735
Bt.1797.1.S1_at	-0.543891	8120.54	5.82628e-21	2.18716e-20	MPPE1	506830	metallophosphoesterase 1	http://www.ncbi.nlm.nih.gov/gene?term=506830
Bt.960.1.A1_at	0.841522	8114.38	5.85524e-21	2.19664e-20	NA	NA	NA	http://www.ncbi.nlm.nih.gov/gene?term=NA
Bt.5590.2.S1_at	-0.49433	8108.58	5.88265e-21	2.20553e-20	PTPN2	540888	protein tyrosine phosphatase, non-receptor type 2	http://www.ncbi.nlm.nih.gov/gene?term=540888
Bt.24858.1.A1_at	0.960155	8101.16	5.91792e-21	2.2161e-20	MIS12	767858	MIS12, MIND kinetochore complex component, homolog (S. pombe)	http://www.ncbi.nlm.nih.gov/gene?term=767858
Bt.11631.1.A1_at	-0.525742	8101.08	5.91833e-21	2.2161e-20	IVNS1ABP	514940	influenza virus NS1A binding protein	http://www.ncbi.nlm.nih.gov/gene?term=514940
Bt.7655.1.S1_at	1.14884	8098.27	5.93173e-21	2.21971e-20	CSDA	533297	cold shock domain protein A	http://www.ncbi.nlm.nih.gov/gene?term=533297
Bt.6512.1.S1_at	0.598386	8096.99	5.93786e-21	2.2206e-20	CYB5D2	515356	cytochrome b5 domain containing 2	http://www.ncbi.nlm.nih.gov/gene?term=515356
Bt.22716.1.A1_at	1.24872	8094.63	5.94919e-21	2.22344e-20	RUFY1	528153	RUN and FYVE domain containing 1	http://www.ncbi.nlm.nih.gov/gene?term=528153
Bt.2943.1.A1_at	1.2285	8091.35	5.96499e-21	2.22793e-20	CTR9	534265	Ctr9, Paf1/RNA polymerase II complex component, homolog (S. cerevisiae)	http://www.ncbi.nlm.nih.gov/gene?term=534265
Bt.22622.2.S1_at	0.466588	8090.49	5.96912e-21	2.22807e-20	MED30	613879	mediator complex subunit 30	http://www.ncbi.nlm.nih.gov/gene?term=613879
Bt.22232.1.S1_at	-0.538767	8086.63	5.98774e-21	2.23361e-20	TOR2A	534311	torsin family 2, member A	http://www.ncbi.nlm.nih.gov/gene?term=534311
Bt.17154.1.S1_at	0.701473	8085.15	5.99492e-21	2.23488e-20	PRPF18	507639	PRP18 pre-mRNA processing factor 18 homolog (S. cerevisiae)	http://www.ncbi.nlm.nih.gov/gene?term=507639
Bt.27590.1.A1_at	1.04761	8083.87	6.00112e-21	2.23579e-20	SMARCA4	414274	SWI/SNF related, matrix associated, actin dependent regulator of chromatin, subfamily a, member 4	http://www.ncbi.nlm.nih.gov/gene?term=414274
Bt.19945.1.A1_at	1.02907	8082.33	6.00861e-21	2.23717e-20	LOC100296226	100296226	phorbol-12-myristate-13-acetate-induced protein 1-like	http://www.ncbi.nlm.nih.gov/gene?term=100296226
Bt.620.1.S1_at	-0.470485	8078.02	6.02957e-21	2.24356e-20	PCCA	614302	propionyl CoA carboxylase, alpha polypeptide	http://www.ncbi.nlm.nih.gov/gene?term=614302
Bt.23653.1.S1_at	1.17469	8067.84	6.07945e-21	2.2607e-20	NUDT9	517589	nudix (nucleoside diphosphate linked moiety X)-type motif 9	http://www.ncbi.nlm.nih.gov/gene?term=517589
Bt.11257.1.S1_at	0.360052	8065.38	6.0916e-21	2.2638e-20	TERF2	506501	telomeric repeat binding factor 2	http://www.ncbi.nlm.nih.gov/gene?term=506501
Bt.20495.1.S1_at	-0.49386	8063	6.10333e-21	2.26673e-20	TSC2	504985	gigas-like	http://www.ncbi.nlm.nih.gov/gene?term=504985
Bt.3359.1.S1_at	0.89645	8057.46	6.13082e-21	2.2742e-20	GTF2F1	505702	general transcription factor IIF, polypeptide 1, 74kDa	http://www.ncbi.nlm.nih.gov/gene?term=505702
Bt.24675.1.S1_at	-0.48889	8057.4	6.13112e-21	2.2742e-20	PIK3R5	614838	phosphoinositide-3-kinase, regulatory subunit 5	http://www.ncbi.nlm.nih.gov/gene?term=614838
Bt.3312.1.S1_at	-0.666276	8052.39	6.15608e-21	2.28203e-20	DUSP7	785016	dual specificity phosphatase 7	http://www.ncbi.nlm.nih.gov/gene?term=785016
Bt.16052.1.S1_at	0.864598	8049.73	6.16937e-21	2.28552e-20	TSPYL1	538541	TSPY-like 1	http://www.ncbi.nlm.nih.gov/gene?term=538541
Bt.29920.1.S1_at	0.832899	8047.97	6.17822e-21	2.28648e-20	ISG20L2	515980	interferon stimulated exonuclease gene 20kDa-like 2	http://www.ncbi.nlm.nih.gov/gene?term=515980
Bt.4253.1.S1_at	0.578315	8047.68	6.17968e-21	2.28648e-20	POLR2D	617422	polymerase (RNA) II (DNA directed) polypeptide D	http://www.ncbi.nlm.nih.gov/gene?term=617422
Bt.13141.1.S1_at	1.27966	8045.63	6.18998e-21	2.28886e-20	BCL2	281020	B-cell CLL/lymphoma 2	http://www.ncbi.nlm.nih.gov/gene?term=281020
Bt.25220.1.A1_at	-0.435843	8041.35	6.21153e-21	2.2954e-20	LOC504694	504694	ADAM metallopeptidase with thrombospondin type 1 motif, 7	http://www.ncbi.nlm.nih.gov/gene?term=504694
Bt.4153.2.S1_a_at	0.590398	8037.12	6.23291e-21	2.30186e-20	DUSP12	505302	dual specificity phosphatase 12	http://www.ncbi.nlm.nih.gov/gene?term=505302
Bt.6823.1.S1_at	-2.14349	8020.51	6.31774e-21	2.33153e-20	FGD3	512950	FYVE, RhoGEF and PH domain containing 3	http://www.ncbi.nlm.nih.gov/gene?term=512950
Bt.10499.1.S1_at	0.548222	8019.85	6.32113e-21	2.33153e-20	RPA3	512754	replication protein A3, 14kDa	http://www.ncbi.nlm.nih.gov/gene?term=512754
Bt.1024.2.S1_at	0.378393	8016.4	6.3389e-21	2.3353e-20	C27H8orf41	535350	chromosome 8 open reading frame 41 ortholog	http://www.ncbi.nlm.nih.gov/gene?term=535350
Bt.8848.1.S1_at	-0.759852	8016.34	6.33923e-21	2.3353e-20	TMEM106C	514271	transmembrane protein 106C	http://www.ncbi.nlm.nih.gov/gene?term=514271
Bt.3019.1.S1_at	0.36651	8012.05	6.36147e-21	2.34203e-20	DRG2	507472	developmentally regulated GTP binding protein 2	http://www.ncbi.nlm.nih.gov/gene?term=507472
Bt.13376.1.S1_at	-0.692523	8011.06	6.36656e-21	2.34245e-20	DHRS1	528832	dehydrogenase/reductase (SDR family) member 1	http://www.ncbi.nlm.nih.gov/gene?term=528832
Bt.16917.1.S1_at	-1.27559	8005.05	6.39786e-21	2.3525e-20	MLXIP	783217	MLX interacting protein	http://www.ncbi.nlm.nih.gov/gene?term=783217
Bt.21022.3.S1_a_at	0.6196	8004.06	6.40306e-21	2.35296e-20	CDK5RAP3	509255	CDK5 regulatory subunit associated protein 3	http://www.ncbi.nlm.nih.gov/gene?term=509255
Bt.28989.2.S1_at	0.928698	7995.84	6.4462e-21	2.36734e-20	XPOT	535264	exportin, tRNA (nuclear export receptor for tRNAs)	http://www.ncbi.nlm.nih.gov/gene?term=535264
Bt.20877.1.S1_at	0.601933	7993.66	6.45766e-21	2.37008e-20	ANAPC13	614347	anaphase promoting complex subunit 13	http://www.ncbi.nlm.nih.gov/gene?term=614347
Bt.27025.1.S1_at	0.683635	7992.37	6.4645e-21	2.37112e-20	UFSP2	617788	UFM1-specific peptidase 2	http://www.ncbi.nlm.nih.gov/gene?term=617788
Bt.6557.1.S1_at	-1.3362	7985.6	6.5004e-21	2.38174e-20	GPSM3	516239	G-protein signaling modulator 3	http://www.ncbi.nlm.nih.gov/gene?term=516239
Bt.20778.3.A1_at	-1.02682	7985.39	6.5015e-21	2.38174e-20	TGIF1	510050	TGFB-induced factor homeobox 1	http://www.ncbi.nlm.nih.gov/gene?term=510050
Bt.2563.1.S1_at	1.37105	7981.86	6.52029e-21	2.38715e-20	CLIC4	286823	chloride intracellular channel 4	http://www.ncbi.nlm.nih.gov/gene?term=286823
Bt.21178.1.S1_at	-0.721445	7965.8	6.60669e-21	2.41578e-20	MYO1G	516513	myosin IG	http://www.ncbi.nlm.nih.gov/gene?term=516513
Bt.8531.2.S1_at	1.1244	7965.72	6.60714e-21	2.41578e-20	CDKN2AIPNL	512206	CDKN2A interacting protein N-terminal like	http://www.ncbi.nlm.nih.gov/gene?term=512206
Bt.9579.1.S1_at	0.65956	7965.05	6.61075e-21	2.41578e-20	BTF3L4	539753	basic transcription factor 3-like 4	http://www.ncbi.nlm.nih.gov/gene?term=539753
Bt.15909.1.S1_at	1.1279	7961.24	6.63144e-21	2.42185e-20	FAM98A	530070	family with sequence similarity 98, member A	http://www.ncbi.nlm.nih.gov/gene?term=530070
Bt.28119.1.S1_at	-0.999061	7958.56	6.64606e-21	2.42486e-20	ODF2	539043	outer dense fiber of sperm tails 2	http://www.ncbi.nlm.nih.gov/gene?term=539043
Bt.5096.1.S1_at	0.964688	7958.22	6.64789e-21	2.42486e-20	CCT3	504735	chaperonin containing TCP1, subunit 3 (gamma)	http://www.ncbi.nlm.nih.gov/gene?term=504735
Bt.2000.1.S1_at	1.00233	7951.1	6.68688e-21	2.43758e-20	C21H15orf63	100138230	huntingtin interacting protein K	http://www.ncbi.nlm.nih.gov/gene?term=100138230
Bt.16110.1.A1_at	-0.513422	7948.63	6.70047e-21	2.44094e-20	SON	516462	SON DNA binding protein	http://www.ncbi.nlm.nih.gov/gene?term=516462
Bt.23248.1.S1_at	-0.371011	7947.93	6.70434e-21	2.44094e-20	APLP2	785005	amyloid beta (A4) precursor-like protein 2	http://www.ncbi.nlm.nih.gov/gene?term=785005
Bt.26631.1.S1_at	0.888513	7944.92	6.72098e-21	2.44549e-20	NA	NA	NA	http://www.ncbi.nlm.nih.gov/gene?term=NA
Bt.27116.3.S1_at	0.581382	7939.49	6.75103e-21	2.45492e-20	C15H11orf57	513716	hypothetical LOC513716	http://www.ncbi.nlm.nih.gov/gene?term=513716
Bt.9351.3.S1_a_at	-0.608407	7935.97	6.7706e-21	2.46053e-20	TMC6	505575	transmembrane channel-like 6	http://www.ncbi.nlm.nih.gov/gene?term=505575
Bt.24224.1.S1_at	0.389352	7932.87	6.78796e-21	2.46532e-20	PTPLB	613886	protein tyrosine phosphatase-like (proline instead of catalytic arginine), member b	http://www.ncbi.nlm.nih.gov/gene?term=613886
Bt.12337.1.S1_a_at	0.674884	7931.43	6.79599e-21	2.46672e-20	CHCHD5	514560	coiled-coil-helix-coiled-coil-helix domain containing 5	http://www.ncbi.nlm.nih.gov/gene?term=514560
Bt.21838.2.S1_at	0.453482	7923.15	6.84252e-21	2.48209e-20	LENG1	617891	leukocyte receptor cluster (LRC) member 1	http://www.ncbi.nlm.nih.gov/gene?term=617891
Bt.27177.1.A1_at	0.947427	7920.24	6.85898e-21	2.48654e-20	MAP7D3	506950	MAP7 domain containing 3	http://www.ncbi.nlm.nih.gov/gene?term=506950
Bt.15673.1.A1_at	0.371592	7914.11	6.89377e-21	2.49762e-20	ACBD6	618245	acyl-CoA binding domain containing 6	http://www.ncbi.nlm.nih.gov/gene?term=618245
Bt.17985.1.S1_at	-0.99494	7912.15	6.90495e-21	2.50014e-20	ZNF362	508065	zinc finger protein 362	http://www.ncbi.nlm.nih.gov/gene?term=508065
Bt.2927.1.A1_at	-0.47373	7910.1	6.91661e-21	2.50283e-20	FAM110A	540118	family with sequence similarity 110, member A	http://www.ncbi.nlm.nih.gov/gene?term=540118
Bt.21455.1.S1_at	0.7562	7907.86	6.92942e-21	2.50593e-20	NOL10	516314	nucleolar protein 10	http://www.ncbi.nlm.nih.gov/gene?term=516314
Bt.29572.1.A1_at	-0.389897	7906.88	6.93503e-21	2.50643e-20	ZNF263	100138099	zinc finger protein 263	http://www.ncbi.nlm.nih.gov/gene?term=100138099
Bt.16749.1.S1_at	-0.402231	7900.5	6.97169e-21	2.51815e-20	PLXNA3	782382	plexin A3	http://www.ncbi.nlm.nih.gov/gene?term=782382
Bt.22451.1.S1_at	0.807645	7889.88	7.03327e-21	2.53884e-20	GSPT1	532337	G1 to S phase transition 1	http://www.ncbi.nlm.nih.gov/gene?term=532337
Bt.24274.1.S1_at	0.584697	7888.53	7.0411e-21	2.54012e-20	TMEM188	507593	transmembrane protein 188	http://www.ncbi.nlm.nih.gov/gene?term=507593
Bt.23799.1.S1_at	0.326274	7885.75	7.05737e-21	2.54394e-20	VAC14	533202	Vac14 homolog (S. cerevisiae)	http://www.ncbi.nlm.nih.gov/gene?term=533202
Bt.9713.1.S1_at	-0.551252	7885.25	7.06028e-21	2.54394e-20	GALNT11	534904	UDP-N-acetyl-alpha-D-galactosamine:polypeptide N-acetylgalactosaminyltransferase 11 (GalNAc-T11)	http://www.ncbi.nlm.nih.gov/gene?term=534904
Bt.14380.1.S1_at	0.533129	7882.59	7.07586e-21	2.548e-20	C8H9orf80	616784	SOSS complex subunit C	http://www.ncbi.nlm.nih.gov/gene?term=616784
Bt.504.1.S1_at	1.39663	7877.5	7.10579e-21	2.55722e-20	HSPE1	281833	heat shock 10kDa protein 1 (chaperonin 10)	http://www.ncbi.nlm.nih.gov/gene?term=281833
Bt.9163.1.A1_at	0.428415	7874.78	7.12185e-21	2.56144e-20	P2RY10	515172	purinergic receptor P2Y, G-protein coupled, 10	http://www.ncbi.nlm.nih.gov/gene?term=515172
Bt.22718.1.A1_at	0.615051	7871.04	7.144e-21	2.56785e-20	PSME4	528142	proteasome (prosome, macropain) activator subunit 4	http://www.ncbi.nlm.nih.gov/gene?term=528142
Bt.9848.2.S1_at	-0.46689	7859.3	7.21397e-21	2.59e-20	LOC100335608	100335608	hypothetical protein LOC100335608	http://www.ncbi.nlm.nih.gov/gene?term=100335608
Bt.4661.1.S1_at	1.20581	7859.23	7.21439e-21	2.59e-20	CDK4	510618	cyclin-dependent kinase 4	http://www.ncbi.nlm.nih.gov/gene?term=510618
Bt.23604.1.S1_at	1.76723	7857.31	7.22595e-21	2.59258e-20	BZW1	506562	basic leucine zipper and W2 domains 1	http://www.ncbi.nlm.nih.gov/gene?term=506562
Bt.21408.1.S1_at	1.23357	7856.02	7.2337e-21	2.59369e-20	UBE2S	617703	ubiquitin-conjugating enzyme E2S	http://www.ncbi.nlm.nih.gov/gene?term=617703
Bt.26118.1.S1_s_at	-0.695924	7855.34	7.23779e-21	2.59369e-20	RARA	534280	retinoic acid receptor, alpha	http://www.ncbi.nlm.nih.gov/gene?term=534280
Bt.24758.1.S1_at	0.810832	7850.79	7.26527e-21	2.60196e-20	PES1	511676	pescadillo homolog 1, containing BRCT domain (zebrafish)	http://www.ncbi.nlm.nih.gov/gene?term=511676
Bt.6149.1.S1_at	1.08065	7849.57	7.27263e-21	2.60302e-20	HYOU1	282295	hypoxia up-regulated 1	http://www.ncbi.nlm.nih.gov/gene?term=282295
Bt.26892.1.S1_at	0.546492	7847.51	7.28512e-21	2.60591e-20	NBN	522943	nibrin	http://www.ncbi.nlm.nih.gov/gene?term=522943
Bt.12669.1.A1_at	0.688893	7845.6	7.2967e-21	2.60848e-20	METTL14	531382	methyltransferase like 14	http://www.ncbi.nlm.nih.gov/gene?term=531382
Bt.19993.1.A1_at	1.12105	7843.67	7.30844e-21	2.60996e-20	DIMT1	509725	DIM1 dimethyladenosine transferase 1 homolog (S. cerevisiae)	http://www.ncbi.nlm.nih.gov/gene?term=509725
Bt.9874.1.S1_at	-0.308249	7843.47	7.30965e-21	2.60996e-20	MED25	533865	mediator complex subunit 25	http://www.ncbi.nlm.nih.gov/gene?term=533865
Bt.12514.1.S1_at	0.669832	7840.01	7.33079e-21	2.61514e-20	PHB2	515363	prohibitin 2	http://www.ncbi.nlm.nih.gov/gene?term=515363
Bt.15711.2.S1_a_at	0.787712	7839.65	7.33298e-21	2.61514e-20	PCBP2	540653	poly(rC) binding protein 2	http://www.ncbi.nlm.nih.gov/gene?term=540653
Bt.20025.1.S1_at	0.844807	7834.21	7.36628e-21	2.62543e-20	MRPL21	618609	mitochondrial ribosomal protein L21	http://www.ncbi.nlm.nih.gov/gene?term=618609
Bt.6626.1.S1_at	0.86088	7831.37	7.38375e-21	2.63007e-20	PPAP2A	617172	phosphatidic acid phosphatase type 2A	http://www.ncbi.nlm.nih.gov/gene?term=617172
Bt.12572.1.S1_at	-0.263936	7823.18	7.43439e-21	2.64652e-20	PIGS	504583	phosphatidylinositol glycan anchor biosynthesis, class S	http://www.ncbi.nlm.nih.gov/gene?term=504583
Bt.5276.2.S1_a_at	0.442423	7815.52	7.48212e-21	2.66087e-20	RNF25	511571	ring finger protein 25	http://www.ncbi.nlm.nih.gov/gene?term=511571
Bt.3723.1.S1_at	0.632267	7815.27	7.48371e-21	2.66087e-20	CSTF2	282588	cleavage stimulation factor, 3' pre-RNA, subunit 2, 64kDa	http://www.ncbi.nlm.nih.gov/gene?term=282588
Bt.17473.2.S1_at	1.25527	7812.41	7.50162e-21	2.66494e-20	RPE	533764	ribulose-5-phosphate-3-epimerase	http://www.ncbi.nlm.nih.gov/gene?term=533764
Bt.15714.2.S1_a_at	0.560338	7812.01	7.50414e-21	2.66494e-20	C5H12orf41	540194	chromosome 12 open reading frame 41 ortholog	http://www.ncbi.nlm.nih.gov/gene?term=540194
Bt.20077.1.S1_at	-0.675907	7808.28	7.52759e-21	2.67166e-20	AGA	511345	aspartylglucosaminidase	http://www.ncbi.nlm.nih.gov/gene?term=511345
Bt.26731.2.S1_at	0.757448	7803.5	7.55778e-21	2.68077e-20	CHMP6	510596	chromatin modifying protein 6	http://www.ncbi.nlm.nih.gov/gene?term=510596
Bt.819.1.S1_at	-0.587274	7799.6	7.58247e-21	2.68792e-20	SPAG7	515086	sperm associated antigen 7	http://www.ncbi.nlm.nih.gov/gene?term=515086
Bt.20583.1.S1_at	1.3344	7790.41	7.64111e-21	2.70708e-20	VBP1	508727	von Hippel-Lindau binding protein 1	http://www.ncbi.nlm.nih.gov/gene?term=508727
Bt.2138.1.S1_at	0.719316	7789.16	7.64912e-21	2.7075e-20	MRPL43	282277	mitochondrial ribosomal protein L43	http://www.ncbi.nlm.nih.gov/gene?term=282277
Bt.24593.1.S1_at	0.61224	7788.65	7.65244e-21	2.7075e-20	NA	NA	NA	http://www.ncbi.nlm.nih.gov/gene?term=NA
Bt.27410.1.S1_at	1.64562	7788.09	7.65602e-21	2.7075e-20	EFR3A	535125	EFR3 homolog A (S. cerevisiae)	http://www.ncbi.nlm.nih.gov/gene?term=535125
Bt.13553.1.S1_at	0.536722	7777.32	7.72554e-21	2.73046e-20	SPCS3	767917	signal peptidase complex subunit 3 homolog (S. cerevisiae)	http://www.ncbi.nlm.nih.gov/gene?term=767917
Bt.4910.1.S1_at	0.758652	7775.28	7.73883e-21	2.7322e-20	NOC2L	508638	nucleolar complex associated 2 homolog (S. cerevisiae)	http://www.ncbi.nlm.nih.gov/gene?term=508638
Bt.3779.1.S2_at	0.804515	7775.1	7.73996e-21	2.7322e-20	NA	NA	NA	http://www.ncbi.nlm.nih.gov/gene?term=NA
Bt.25206.1.S1_a_at	0.645192	7774.43	7.74432e-21	2.7322e-20	SMU1	540842	smu-1 suppressor of mec-8 and unc-52 homolog (C. elegans)	http://www.ncbi.nlm.nih.gov/gene?term=540842
Bt.22841.2.S1_a_at	0.535811	7773.04	7.75338e-21	2.73377e-20	POP7	617906	processing of precursor 7, ribonuclease P/MRP subunit (S. cerevisiae)	http://www.ncbi.nlm.nih.gov/gene?term=617906
Bt.7060.2.S1_a_at	0.618987	7768.32	7.78423e-21	2.74301e-20	C19H17orf49	512885	MLL1/MLL complex subunit C17orf49 homolog	http://www.ncbi.nlm.nih.gov/gene?term=512885
Bt.9163.2.S1_at	0.67952	7766.87	7.79373e-21	2.74473e-20	P2RY10	515172	purinergic receptor P2Y, G-protein coupled, 10	http://www.ncbi.nlm.nih.gov/gene?term=515172
Bt.5328.1.S1_at	-1.35964	7764.93	7.80643e-21	2.74722e-20	CCDC69	529878	coiled-coil domain containing 69	http://www.ncbi.nlm.nih.gov/gene?term=529878
Bt.17717.1.A1_at	0.434051	7764.38	7.81007e-21	2.74722e-20	USPL1	788351	ubiquitin specific peptidase like 1	http://www.ncbi.nlm.nih.gov/gene?term=788351
Bt.27201.1.S1_at	0.535028	7763.49	7.81588e-21	2.74763e-20	INTS5	514150	integrator complex subunit 5	http://www.ncbi.nlm.nih.gov/gene?term=514150
Bt.22492.2.S1_a_at	0.833585	7759.74	7.84064e-21	2.75469e-20	TXNL4A	535457	thioredoxin-like 4A	http://www.ncbi.nlm.nih.gov/gene?term=535457
Bt.5193.1.S1_at	-0.582329	7754.35	7.87629e-21	2.76558e-20	ACP5	517002	acid phosphatase 5, tartrate resistant	http://www.ncbi.nlm.nih.gov/gene?term=517002
Bt.13478.1.A1_at	0.258864	7744.74	7.94035e-21	2.78642e-20	LSM10	618089	LSM10, U7 small nuclear RNA associated	http://www.ncbi.nlm.nih.gov/gene?term=618089
Bt.15703.2.S1_a_at	0.475161	7741.76	7.96033e-21	2.79177e-20	TOPORS	523321	topoisomerase I binding, arginine/serine-rich, E3 ubiquitin protein ligase	http://www.ncbi.nlm.nih.gov/gene?term=523321
Bt.9162.1.A1_at	0.703237	7741.02	7.96534e-21	2.79188e-20	CHORDC1	505144	cysteine and histidine-rich domain (CHORD) containing 1	http://www.ncbi.nlm.nih.gov/gene?term=505144
Bt.26741.1.S1_at	0.646103	7740.24	7.97057e-21	2.79206e-20	NIF3L1	509473	NIF3 NGG1 interacting factor 3-like 1 (S. pombe)	http://www.ncbi.nlm.nih.gov/gene?term=509473
Bt.12110.1.S1_at	0.987616	7733.18	8.01822e-21	2.80709e-20	UTP11L	537675	UTP11-like, U3 small nucleolar ribonucleoprotein, (yeast)	http://www.ncbi.nlm.nih.gov/gene?term=537675
Bt.11042.2.S1_at	0.495026	7730.83	8.03418e-21	2.81101e-20	MED13	524868	mediator complex subunit 13	http://www.ncbi.nlm.nih.gov/gene?term=524868
Bt.8748.1.S1_at	0.406319	7724.6	8.0766e-21	2.82419e-20	TMEM135	523885	transmembrane protein 135	http://www.ncbi.nlm.nih.gov/gene?term=523885
Bt.1793.1.A1_at	0.592971	7714.2	8.14798e-21	2.84747e-20	AVEN	512666	apoptosis, caspase activation inhibitor	http://www.ncbi.nlm.nih.gov/gene?term=512666
Bt.23268.1.S1_at	-0.440945	7711.26	8.16831e-21	2.85289e-20	NPC2	280815	Niemann-Pick disease, type C2	http://www.ncbi.nlm.nih.gov/gene?term=280815
Bt.1873.1.S1_at	0.41316	7709.27	8.18211e-21	2.85602e-20	STX18	614135	syntaxin 18	http://www.ncbi.nlm.nih.gov/gene?term=614135
Bt.1303.1.S1_at	0.594638	7701.39	8.23695e-21	2.87347e-20	TCF7L2	534935	transcription factor 7-like 2 (T-cell specific, HMG-box)	http://www.ncbi.nlm.nih.gov/gene?term=534935
Bt.9716.2.S1_at	1.05416	7699.04	8.25342e-21	2.87752e-20	TXNL1	509142	thioredoxin-like 1	http://www.ncbi.nlm.nih.gov/gene?term=509142
Bt.5467.1.S2_a_at	-0.823689	7696.6	8.27051e-21	2.88178e-20	PSAP	281433	prosaposin	http://www.ncbi.nlm.nih.gov/gene?term=281433
Bt.9233.3.S1_at	1.22293	7691.02	8.3098e-21	2.89377e-20	ADRM1	519729	adhesion regulating molecule 1	http://www.ncbi.nlm.nih.gov/gene?term=519729
Bt.13898.1.S1_at	0.974192	7685.63	8.34797e-21	2.90535e-20	RPS27L	614220	ribosomal protein S27-like	http://www.ncbi.nlm.nih.gov/gene?term=614220
Bt.3809.1.S1_at	-0.890995	7683.61	8.36227e-21	2.90862e-20	LDHA	281274	lactate dehydrogenase A	http://www.ncbi.nlm.nih.gov/gene?term=281274
Bt.12690.1.S1_at	0.38885	7678.68	8.39748e-21	2.91915e-20	TBC1D22A	618784	TBC1 domain family, member 22A	http://www.ncbi.nlm.nih.gov/gene?term=618784
Bt.8513.1.A1_at	0.86969	7668.7	8.46911e-21	2.94105e-20	GNPTAB	509610	N-acetylglucosamine-1-phosphate transferase, alpha and beta subunits	http://www.ncbi.nlm.nih.gov/gene?term=509610
Bt.6795.1.S1_at	-0.91253	7668.45	8.47092e-21	2.94105e-20	ARPC3	506596	actin related protein 2/3 complex, subunit 3, 21kDa	http://www.ncbi.nlm.nih.gov/gene?term=506596
Bt.7126.1.S1_at	-1.11149	7667.83	8.47539e-21	2.94105e-20	LOC616326	616326	hypothetical LOC616326	http://www.ncbi.nlm.nih.gov/gene?term=616326
Bt.7962.1.S1_at	-1.22338	7653.22	8.58166e-21	2.97493e-20	YPEL3	787498	yippee-like 3 (Drosophila)	http://www.ncbi.nlm.nih.gov/gene?term=787498
Bt.964.1.S1_at	-0.47655	7652.73	8.58521e-21	2.97493e-20	TK1	504652	thymidine kinase 1, soluble	http://www.ncbi.nlm.nih.gov/gene?term=504652
Bt.4638.1.S1_at	0.601021	7652.34	8.58811e-21	2.97493e-20	SMARCB1	537412	SWI/SNF related, matrix associated, actin dependent regulator of chromatin, subfamily b, member 1	http://www.ncbi.nlm.nih.gov/gene?term=537412
Bt.10615.1.S1_at	-0.591175	7651.24	8.5962e-21	2.976e-20	PHACTR4	514644	phosphatase and actin regulator 4	http://www.ncbi.nlm.nih.gov/gene?term=514644
Bt.11167.1.S1_at	0.461724	7647.34	8.62484e-21	2.98417e-20	GLRX5	505935	glutaredoxin 5	http://www.ncbi.nlm.nih.gov/gene?term=505935
Bt.3786.1.S1_a_at	0.7325	7646.47	8.63124e-21	2.98463e-20	EBP	515569	emopamil binding protein (sterol isomerase)	http://www.ncbi.nlm.nih.gov/gene?term=515569
Bt.26579.2.A1_a_at	0.412659	7641.97	8.66451e-21	2.99439e-20	ANKLE2	540159	ankyrin repeat and LEM domain containing 2	http://www.ncbi.nlm.nih.gov/gene?term=540159
Bt.16102.1.S1_at	0.463047	7639.26	8.6846e-21	2.99958e-20	FBXO11	508172	F-box protein 11	http://www.ncbi.nlm.nih.gov/gene?term=508172
Bt.20275.1.S1_at	0.931052	7630.91	8.74688e-21	3.01933e-20	ARPC5L	613421	actin related protein 2/3 complex, subunit 5-like	http://www.ncbi.nlm.nih.gov/gene?term=613421
Bt.15736.1.S1_at	-1.02741	7624.79	8.79288e-21	3.03344e-20	HMHA1	512972	histocompatibility (minor) HA-1	http://www.ncbi.nlm.nih.gov/gene?term=512972
Bt.9126.1.S1_at	1.17539	7619.97	8.82925e-21	3.04421e-20	SC5DL	525154	sterol-C5-desaturase (ERG3 delta-5-desaturase homolog, S. cerevisiae)-like	http://www.ncbi.nlm.nih.gov/gene?term=525154
Bt.9218.1.A1_at	-0.554597	7617.96	8.84449e-21	3.04769e-20	LOC520939	520939	Kruppel-like factor-like	http://www.ncbi.nlm.nih.gov/gene?term=520939
Bt.17758.1.S1_at	0.810524	7615.83	8.8607e-21	3.0515e-20	BCOR	784529	BCL6 co-repressor	http://www.ncbi.nlm.nih.gov/gene?term=784529
Bt.29888.1.S1_at	1.43197	7610.81	8.89891e-21	3.06288e-20	CUL1	407228	cullin 1	http://www.ncbi.nlm.nih.gov/gene?term=407228
Bt.1153.1.S1_at	0.498014	7607.16	8.92684e-21	3.07071e-20	NDUFS3	287327	NADH dehydrogenase (ubiquinone) Fe-S protein 3, 30kDa (NADH-coenzyme Q reductase)	http://www.ncbi.nlm.nih.gov/gene?term=287327
Bt.18958.1.S1_at	-0.530635	7600.91	8.97494e-21	3.08546e-20	CDK16	613810	cyclin-dependent kinase 16	http://www.ncbi.nlm.nih.gov/gene?term=613810
Bt.22713.1.S1_at	0.732292	7596.27	9.01085e-21	3.09557e-20	UPF3A	529442	UPF3 regulator of nonsense transcripts homolog A (yeast)	http://www.ncbi.nlm.nih.gov/gene?term=529442
Bt.5964.1.S1_at	0.750531	7595.76	9.01479e-21	3.09557e-20	PSPC1	506696	paraspeckle component 1	http://www.ncbi.nlm.nih.gov/gene?term=506696
Bt.24439.1.S1_at	-0.419168	7593.1	9.03546e-21	3.10087e-20	NA	NA	NA	http://www.ncbi.nlm.nih.gov/gene?term=NA
Bt.11326.2.A1_at	-0.630055	7591.36	9.04893e-21	3.10369e-20	AKIRIN2	614292	akirin 2	http://www.ncbi.nlm.nih.gov/gene?term=614292
Bt.21833.2.S1_at	0.551611	7590.03	9.05931e-21	3.10545e-20	NOP14	516995	NOP14 nucleolar protein homolog (yeast)	http://www.ncbi.nlm.nih.gov/gene?term=516995
Bt.17313.1.A1_at	-0.474121	7585.92	9.09147e-21	3.11467e-20	ATMIN	781217	ATM interactor	http://www.ncbi.nlm.nih.gov/gene?term=781217
Bt.10622.1.S1_at	0.906808	7582.61	9.1174e-21	3.12175e-20	RAP1A	282031	RAP1A, member of RAS oncogene family	http://www.ncbi.nlm.nih.gov/gene?term=282031
Bt.9948.1.S1_at	-0.978666	7580.48	9.13418e-21	3.12568e-20	NOTCH1	767866	Notch homolog 1, translocation-associated (Drosophila)	http://www.ncbi.nlm.nih.gov/gene?term=767866
Bt.22960.2.S1_a_at	-0.446238	7575.29	9.17513e-21	3.13553e-20	TRDMT1	353353	tRNA aspartic acid methyltransferase 1	http://www.ncbi.nlm.nih.gov/gene?term=353353
Bt.11409.1.A1_a_at	-0.659281	7575.27	9.17525e-21	3.13553e-20	LOC509109	509109	mitogen-activated protein kinase kinase kinase kinase 4	http://www.ncbi.nlm.nih.gov/gene?term=509109
Bt.6730.1.S1_at	0.878793	7574.82	9.17883e-21	3.13553e-20	SNX12	520739	sorting nexin 12	http://www.ncbi.nlm.nih.gov/gene?term=520739
Bt.4585.1.S1_at	1.53611	7571.31	9.20664e-21	3.14321e-20	ACAT2	512044	acetyl-CoA acetyltransferase 2	http://www.ncbi.nlm.nih.gov/gene?term=512044
Bt.8284.1.S1_at	-0.48876	7565.64	9.25181e-21	3.15681e-20	NA	NA	NA	http://www.ncbi.nlm.nih.gov/gene?term=NA
Bt.10915.1.A1_at	0.467184	7564.04	9.26463e-21	3.15937e-20	DAP3	504320	death associated protein 3	http://www.ncbi.nlm.nih.gov/gene?term=504320
Bt.24693.1.A1_a_at	0.314381	7561.46	9.28529e-21	3.16456e-20	NA	NA	NA	http://www.ncbi.nlm.nih.gov/gene?term=NA
Bt.23124.1.A1_s_at	0.489592	7560.81	9.29054e-21	3.16456e-20	RAD23A	540564	RAD23 homolog A (S. cerevisiae)	http://www.ncbi.nlm.nih.gov/gene?term=540564
Bt.18740.1.S1_at	-0.428972	7559.35	9.30222e-21	3.16671e-20	GDAP2	508774	ganglioside induced differentiation associated protein 2	http://www.ncbi.nlm.nih.gov/gene?term=508774
Bt.4013.1.S1_at	-0.443142	7558.68	9.30768e-21	3.16675e-20	PAFAH2	282299	platelet-activating factor acetylhydrolase 2, 40kDa	http://www.ncbi.nlm.nih.gov/gene?term=282299
Bt.24502.1.S1_at	0.974307	7554.27	9.34318e-21	3.177e-20	SUZ12	538774	suppressor of zeste 12 homolog (Drosophila)	http://www.ncbi.nlm.nih.gov/gene?term=538774
Bt.24513.1.S1_at	0.760429	7552.76	9.35544e-21	3.17935e-20	USP12	525655	ubiquitin specific peptidase 12	http://www.ncbi.nlm.nih.gov/gene?term=525655
Bt.9235.1.A1_at	0.410635	7548.84	9.38717e-21	3.1883e-20	TSEN15	614118	tRNA splicing endonuclease 15 homolog (S. cerevisiae)	http://www.ncbi.nlm.nih.gov/gene?term=614118
Bt.27315.1.S1_at	0.657682	7546.85	9.40337e-21	3.19197e-20	PFDN6	509914	prefoldin subunit 6	http://www.ncbi.nlm.nih.gov/gene?term=509914
Bt.960.2.S1_at	0.833175	7545.58	9.41376e-21	3.19367e-20	SMARCA5	537503	SWI/SNF related, matrix associated, actin dependent regulator of chromatin, subfamily a, member 5	http://www.ncbi.nlm.nih.gov/gene?term=537503
Bt.5202.1.S1_at	-0.572804	7541.95	9.44338e-21	3.20188e-20	FAM109B	506148	family with sequence similarity 109, member B	http://www.ncbi.nlm.nih.gov/gene?term=506148
Bt.6597.2.S1_a_at	-0.499229	7541.29	9.44879e-21	3.20188e-20	LGALS3BP	531137	lectin, galactoside-binding, soluble, 3 binding protein	http://www.ncbi.nlm.nih.gov/gene?term=531137
Bt.8307.1.S1_at	-0.820985	7539.36	9.46461e-21	3.20541e-20	GLTPD1	505009	glycolipid transfer protein domain containing 1	http://www.ncbi.nlm.nih.gov/gene?term=505009
Bt.12651.1.A1_at	0.804117	7537.42	9.4805e-21	3.20895e-20	GLMN	504211	glomulin, FKBP associated protein	http://www.ncbi.nlm.nih.gov/gene?term=504211
Bt.19638.1.S1_at	0.436189	7532.16	9.52383e-21	3.22178e-20	SPA17	616974	sperm autoantigenic protein 17	http://www.ncbi.nlm.nih.gov/gene?term=616974
Bt.13842.1.S1_at	-1.26428	7530.38	9.53858e-21	3.22492e-20	NA	NA	NA	http://www.ncbi.nlm.nih.gov/gene?term=NA
Bt.1135.1.A1_at	0.756747	7523.87	9.59264e-21	3.24135e-20	MPP5	528109	membrane protein, palmitoylated 5 (MAGUK p55 subfamily member 5)	http://www.ncbi.nlm.nih.gov/gene?term=528109
Bt.22366.1.S1_at	-0.62081	7513.97	9.67551e-21	3.26748e-20	TROAP	505791	trophinin associated protein (tastin)	http://www.ncbi.nlm.nih.gov/gene?term=505791
Bt.5965.1.S1_at	-0.729943	7508.41	9.72238e-21	3.28144e-20	TRIO	538292	triple functional domain (PTPRF interacting)	http://www.ncbi.nlm.nih.gov/gene?term=538292
Bt.21435.1.S1_at	0.622373	7507.04	9.73402e-21	3.2835e-20	STOML2	510324	stomatin (EPB72)-like 2	http://www.ncbi.nlm.nih.gov/gene?term=510324
Bt.6805.1.A1_at	0.704816	7503.95	9.76021e-21	3.29046e-20	SMNDC1	520500	survival motor neuron domain containing 1	http://www.ncbi.nlm.nih.gov/gene?term=520500
Bt.28071.1.S1_at	0.586085	7498.62	9.80563e-21	3.30389e-20	C24H18orf19	511554	chromosome 18 open reading frame 19 ortholog	http://www.ncbi.nlm.nih.gov/gene?term=511554
Bt.12379.1.S1_at	0.40131	7493.75	9.84731e-21	3.31605e-20	PTOV1	617775	prostate tumor over expressed gene 1	http://www.ncbi.nlm.nih.gov/gene?term=617775
Bt.25979.1.S1_a_at	-0.447861	7490	9.87956e-21	3.32488e-20	ENTPD4	531411	ectonucleoside triphosphate diphosphohydrolase 4	http://www.ncbi.nlm.nih.gov/gene?term=531411
Bt.24876.1.S1_at	-0.90156	7489.4	9.88479e-21	3.32488e-20	LOC514916	514916	dual-specificity tyrosine-(Y)-phosphorylation regulated kinase 2	http://www.ncbi.nlm.nih.gov/gene?term=514916
Bt.18271.1.A1_at	0.832943	7488.21	9.89505e-21	3.32644e-20	MLL3	789336	myeloid/lymphoid or mixed-lineage leukemia 4-like	http://www.ncbi.nlm.nih.gov/gene?term=789336
Bt.8094.1.S1_at	1.15857	7487.47	9.90139e-21	3.32669e-20	TMED9	618580	transmembrane emp24 protein transport domain containing 9	http://www.ncbi.nlm.nih.gov/gene?term=618580
Bt.22220.1.S1_at	0.524018	7475.69	1.00038e-20	3.35918e-20	RRP1	512925	ribosomal RNA processing 1 homolog (S. cerevisiae)	http://www.ncbi.nlm.nih.gov/gene?term=512925
Bt.20055.1.S1_at	-1.51076	7471.87	1.00373e-20	3.36853e-20	FAM78A	506709	family with sequence similarity 78, member A	http://www.ncbi.nlm.nih.gov/gene?term=506709
Bt.6585.2.S1_at	0.545902	7466.2	1.00872e-20	3.38331e-20	SMARCC1	522045	SWI/SNF related, matrix associated, actin dependent regulator of chromatin, subfamily c, member 1	http://www.ncbi.nlm.nih.gov/gene?term=522045
Bt.24595.1.S1_at	0.48461	7465.57	1.00928e-20	3.38331e-20	KDM2B	614487	lysine (K)-specific demethylase 2B	http://www.ncbi.nlm.nih.gov/gene?term=614487
Bt.3386.3.S1_a_at	0.560038	7464.84	1.00992e-20	3.38354e-20	FAM113A	614835	family with sequence similarity 113, member A	http://www.ncbi.nlm.nih.gov/gene?term=614835
Bt.27267.1.S1_at	1.66141	7464.13	1.01054e-20	3.38373e-20	CNPY2	506534	canopy 2 homolog (zebrafish)	http://www.ncbi.nlm.nih.gov/gene?term=506534
Bt.13348.1.S1_at	0.390815	7452.09	1.02126e-20	3.41769e-20	GPATCH3	514771	G patch domain containing 3	http://www.ncbi.nlm.nih.gov/gene?term=514771
Bt.11290.2.S1_at	0.837576	7449.94	1.02319e-20	3.42087e-20	BCDIN3D	505650	BCDIN3 domain containing	http://www.ncbi.nlm.nih.gov/gene?term=505650
Bt.1679.1.S1_at	1.01631	7449.74	1.02337e-20	3.42087e-20	ATIC	506343	5-aminoimidazole-4-carboxamide ribonucleotide formyltransferase/IMP cyclohydrolase	http://www.ncbi.nlm.nih.gov/gene?term=506343
Bt.4119.1.S1_at	-0.752486	7447.81	1.0251e-20	3.42472e-20	PIAS1	509231	protein inhibitor of activated STAT, 1	http://www.ncbi.nlm.nih.gov/gene?term=509231
Bt.14473.1.S1_at	0.64008	7446.09	1.02665e-20	3.42772e-20	DDX54	535152	DEAD (Asp-Glu-Ala-Asp) box polypeptide 54	http://www.ncbi.nlm.nih.gov/gene?term=535152
Bt.13845.1.S1_at	0.64867	7445.53	1.02716e-20	3.42772e-20	C9H6ORF203	613695	chromosome 6 open reading frame 203 ortholog	http://www.ncbi.nlm.nih.gov/gene?term=613695
Bt.21453.1.S1_at	1.18774	7443.36	1.02911e-20	3.43155e-20	SLC3A2	507107	solute carrier family 3 (activators of dibasic and neutral amino acid transport), member 2	http://www.ncbi.nlm.nih.gov/gene?term=507107
Bt.1332.1.S1_a_at	0.544511	7442.97	1.02947e-20	3.43155e-20	COX10	511440	COX10 homolog, cytochrome c oxidase assembly protein, heme A: farnesyltransferase (yeast)	http://www.ncbi.nlm.nih.gov/gene?term=511440
Bt.4993.1.S1_at	-1.49074	7441.15	1.03111e-20	3.43511e-20	PKN1	509080	protein kinase N1	http://www.ncbi.nlm.nih.gov/gene?term=509080
Bt.3708.2.S1_at	1.09167	7440.09	1.03207e-20	3.43629e-20	HAUS8	511056	HAUS augmin-like complex, subunit 8	http://www.ncbi.nlm.nih.gov/gene?term=511056
Bt.8306.1.S1_at	-0.672818	7439.48	1.03263e-20	3.43629e-20	RARA	534280	retinoic acid receptor, alpha	http://www.ncbi.nlm.nih.gov/gene?term=534280
Bt.1582.1.S1_at	1.19299	7433.23	1.03831e-20	3.45326e-20	NME2	615447	non-metastatic cells 2, protein (NM23B) expressed in	http://www.ncbi.nlm.nih.gov/gene?term=615447
Bt.20232.1.S1_at	-0.315147	7430.95	1.0404e-20	3.45825e-20	LOC511420	511420	hypothetical LOC511420	http://www.ncbi.nlm.nih.gov/gene?term=511420
Bt.1633.1.S1_at	0.651105	7428.46	1.04267e-20	3.46388e-20	EIF1AD	615726	eukaryotic translation initiation factor 1A domain containing	http://www.ncbi.nlm.nih.gov/gene?term=615726
Bt.27031.1.A1_at	0.296098	7427	1.04402e-20	3.46639e-20	RINT1	510686	RAD50 interactor 1	http://www.ncbi.nlm.nih.gov/gene?term=510686
Bt.2203.1.S1_at	-0.911366	7421.89	1.04872e-20	3.48004e-20	ABHD12	768242	abhydrolase domain containing 12	http://www.ncbi.nlm.nih.gov/gene?term=768242
Bt.4874.2.S1_a_at	1.27805	7418.93	1.05145e-20	3.48717e-20	LUC7L3	539955	LUC7-like 3 (S. cerevisiae)	http://www.ncbi.nlm.nih.gov/gene?term=539955
Bt.22107.1.S1_at	0.682214	7413.99	1.05604e-20	3.49947e-20	C29H11orf48	616423	chromosome 11 open reading frame 48 ortholog	http://www.ncbi.nlm.nih.gov/gene?term=616423
Bt.15947.1.S1_at	0.663014	7413.67	1.05634e-20	3.49947e-20	MRPS26	516004	mitochondrial ribosomal protein S26	http://www.ncbi.nlm.nih.gov/gene?term=516004
Bt.1520.1.S1_at	0.665214	7412.53	1.0574e-20	3.50101e-20	WBSCR16	513273	Williams-Beuren syndrome chromosomal region 16 protein	http://www.ncbi.nlm.nih.gov/gene?term=513273
Bt.18962.1.A1_at	-1.47081	7411.33	1.05852e-20	3.50276e-20	AOAH	768208	acyloxyacyl hydrolase (neutrophil)	http://www.ncbi.nlm.nih.gov/gene?term=768208
Bt.27106.1.S1_at	-0.403	7407.39	1.06221e-20	3.513e-20	ZNF34	615905	zinc finger protein 34	http://www.ncbi.nlm.nih.gov/gene?term=615905
Bt.1066.3.S1_a_at	0.350328	7402.91	1.06641e-20	3.52492e-20	FAM50A	515539	family with sequence similarity 50, member A	http://www.ncbi.nlm.nih.gov/gene?term=515539
Bt.19409.1.A1_s_at	0.834097	7398.19	1.07087e-20	3.53768e-20	MDFIC	520530	MyoD family inhibitor domain containing	http://www.ncbi.nlm.nih.gov/gene?term=520530
Bt.13285.1.A1_at	1.61736	7394.62	1.07425e-20	3.54688e-20	LARP1	505690	La ribonucleoprotein domain family, member 1	http://www.ncbi.nlm.nih.gov/gene?term=505690
Bt.22516.1.A1_at	0.561904	7393.44	1.07536e-20	3.54858e-20	RDH14	505949	retinol dehydrogenase 14 (all-trans/9-cis/11-cis)	http://www.ncbi.nlm.nih.gov/gene?term=505949
Bt.11228.1.S1_a_at	-1.34897	7386.13	1.08234e-20	3.56778e-20	CLN3	504799	ceroid-lipofuscinosis, neuronal 3	http://www.ncbi.nlm.nih.gov/gene?term=504799
Bt.1342.2.S1_at	1.68206	7386.08	1.08239e-20	3.56778e-20	CHTOP	616638	chromatin target of PRMT1	http://www.ncbi.nlm.nih.gov/gene?term=616638
Bt.9130.1.S1_a_at	0.567866	7381.76	1.08653e-20	3.57943e-20	NUBP1	507007	nucleotide binding protein 1	http://www.ncbi.nlm.nih.gov/gene?term=507007
Bt.2169.1.S1_at	-0.575652	7380.16	1.08807e-20	3.58254e-20	FUCA1	509522	fucosidase, alpha-L- 1, tissue	http://www.ncbi.nlm.nih.gov/gene?term=509522
Bt.8195.1.S1_at	0.408287	7378.56	1.08961e-20	3.5856e-20	NOL8	767872	nucleolar protein 8	http://www.ncbi.nlm.nih.gov/gene?term=767872
Bt.9384.1.S1_at	0.320321	7377.79	1.09035e-20	3.58605e-20	GTF2H4	100137723	general transcription factor IIH, polypeptide 4, 52kDa	http://www.ncbi.nlm.nih.gov/gene?term=100137723
Bt.9227.1.A1_at	0.658827	7372.65	1.09533e-20	3.60041e-20	TSSC4	509559	tumor suppressing subtransferable candidate 4	http://www.ncbi.nlm.nih.gov/gene?term=509559
Bt.16038.1.S1_at	0.565291	7370.01	1.09789e-20	3.60684e-20	COMMD1	534683	copper metabolism (Murr1) domain containing 1	http://www.ncbi.nlm.nih.gov/gene?term=534683
Bt.28786.1.A1_at	0.700464	7367.62	1.10023e-20	3.61207e-20	ACAD10	511425	acyl-CoA dehydrogenase family, member 10	http://www.ncbi.nlm.nih.gov/gene?term=511425
Bt.2379.1.S1_at	0.565294	7367.13	1.1007e-20	3.61207e-20	UMPS	281568	uridine monophosphate synthetase	http://www.ncbi.nlm.nih.gov/gene?term=281568
Bt.21189.1.S1_at	-0.933187	7359.6	1.10809e-20	3.63255e-20	PRKD2	782793	protein kinase D2	http://www.ncbi.nlm.nih.gov/gene?term=782793
Bt.19121.2.S1_a_at	0.443639	7359.51	1.10817e-20	3.63255e-20	CCDC134	516012	coiled-coil domain containing 134	http://www.ncbi.nlm.nih.gov/gene?term=516012
Bt.9244.1.A1_at	-1.63569	7356.27	1.11137e-20	3.64101e-20	RSPRY1	538571	ring finger and SPRY domain containing 1	http://www.ncbi.nlm.nih.gov/gene?term=538571
Bt.12196.1.S1_at	-0.55426	7352.61	1.11499e-20	3.65084e-20	PTPRC	407152	protein tyrosine phosphatase, receptor type, C	http://www.ncbi.nlm.nih.gov/gene?term=407152
Bt.21492.1.S1_at	0.641326	7350.93	1.11665e-20	3.65427e-20	CHMP4A	613647	chromatin modifying protein 4A	http://www.ncbi.nlm.nih.gov/gene?term=613647
Bt.18571.2.S1_at	0.505138	7344.16	1.12339e-20	3.67431e-20	DLGAP4	520521	discs, large (Drosophila) homolog-associated protein 4	http://www.ncbi.nlm.nih.gov/gene?term=520521
Bt.5429.1.S1_at	0.702827	7343.25	1.1243e-20	3.67523e-20	CUTA	508956	cutA divalent cation tolerance homolog (E. coli)	http://www.ncbi.nlm.nih.gov/gene?term=508956
Bt.13610.1.A1_at	0.914301	7338.18	1.12938e-20	3.68897e-20	MRPS31	534185	mitochondrial ribosomal protein S31	http://www.ncbi.nlm.nih.gov/gene?term=534185
Bt.24155.1.A1_at	0.881251	7337.82	1.12975e-20	3.68897e-20	MGC127461	508280	hypothetical LOC508280	http://www.ncbi.nlm.nih.gov/gene?term=508280
Bt.3873.1.S1_at	0.515226	7336.18	1.1314e-20	3.69234e-20	MRPL37	510127	mitochondrial ribosomal protein L37	http://www.ncbi.nlm.nih.gov/gene?term=510127
Bt.9591.2.S1_at	0.867827	7333.21	1.13439e-20	3.70006e-20	NA	NA	NA	http://www.ncbi.nlm.nih.gov/gene?term=NA
Bt.5711.1.S1_at	-0.366677	7331.61	1.13601e-20	3.7033e-20	DPAGT1	537812	dolichyl-phosphate (UDP-N-acetylglucosamine) N-acetylglucosaminephosphotransferase 1 (GlcNAc-1-P transferase)	http://www.ncbi.nlm.nih.gov/gene?term=537812
Bt.23546.1.A1_at	0.635644	7329.43	1.13822e-20	3.70722e-20	HEATR1	506978	HEAT repeat containing 1	http://www.ncbi.nlm.nih.gov/gene?term=506978
Bt.24231.2.S1_at	1.14315	7329.19	1.13847e-20	3.70722e-20	CEP78	537926	centrosomal protein 78kDa	http://www.ncbi.nlm.nih.gov/gene?term=537926
Bt.26702.1.S1_a_at	0.447801	7326.3	1.14141e-20	3.71475e-20	UBE2D4	511801	ubiquitin-conjugating enzyme E2D 4 (putative)	http://www.ncbi.nlm.nih.gov/gene?term=511801
Bt.7003.2.S1_at	-0.492322	7323.35	1.14441e-20	3.72248e-20	LPXN	513264	leupaxin	http://www.ncbi.nlm.nih.gov/gene?term=513264
Bt.20465.1.S1_at	0.710243	7320.82	1.147e-20	3.72884e-20	SIRT1	613629	sirtuin 1	http://www.ncbi.nlm.nih.gov/gene?term=613629
Bt.18480.1.A1_at	-0.646192	7319.18	1.14868e-20	3.73069e-20	SASH3	534137	SAM and SH3 domain containing 3	http://www.ncbi.nlm.nih.gov/gene?term=534137
Bt.13444.1.A1_at	0.69401	7319.04	1.14883e-20	3.73069e-20	SRBD1	513877	S1 RNA binding domain 1	http://www.ncbi.nlm.nih.gov/gene?term=513877
Bt.9394.1.S1_at	0.658892	7315.51	1.15245e-20	3.73848e-20	VPS53	512144	vacuolar protein sorting 53 homolog (S. cerevisiae)	http://www.ncbi.nlm.nih.gov/gene?term=512144
Bt.23627.1.S1_at	0.621306	7314.31	1.15368e-20	3.73848e-20	UBAP2L	100125221	ubiquitin associated protein 2-like	http://www.ncbi.nlm.nih.gov/gene?term=100125221
Bt.12452.2.S1_at	0.551568	7314.27	1.15373e-20	3.73848e-20	GCN1L1	536143	GCN1 general control of amino-acid synthesis 1-like 1 (yeast)	http://www.ncbi.nlm.nih.gov/gene?term=536143
Bt.12874.1.S1_at	-0.439208	7314.25	1.15375e-20	3.73848e-20	UROS	613425	uroporphyrinogen III synthase	http://www.ncbi.nlm.nih.gov/gene?term=613425
Bt.5294.1.A1_at	0.635657	7312.64	1.1554e-20	3.74179e-20	SNRNP35	512142	small nuclear ribonucleoprotein 35kDa (U11/U12)	http://www.ncbi.nlm.nih.gov/gene?term=512142
Bt.5443.2.S1_at	1.36738	7311.33	1.15676e-20	3.74413e-20	RTF1	518260	Rtf1, Paf1/RNA polymerase II complex component, homolog (S. cerevisiae)	http://www.ncbi.nlm.nih.gov/gene?term=518260
Bt.1925.1.S1_at	0.759219	7307.46	1.16077e-20	3.75507e-20	TTC1	504602	tetratricopeptide repeat domain 1	http://www.ncbi.nlm.nih.gov/gene?term=504602
Bt.4949.1.S1_at	0.835141	7306.82	1.16143e-20	3.75515e-20	SF3B5	574400	splicing factor 3b, subunit 5, 10kDa	http://www.ncbi.nlm.nih.gov/gene?term=574400
Bt.16437.1.S1_at	-1.02899	7305.59	1.16271e-20	3.75722e-20	BIN1	614576	bridging integrator 1	http://www.ncbi.nlm.nih.gov/gene?term=614576
Bt.5188.1.S1_at	-1.15676	7300.12	1.16841e-20	3.77339e-20	ABTB1	507417	ankyrin repeat and BTB (POZ) domain containing 1	http://www.ncbi.nlm.nih.gov/gene?term=507417
Bt.3757.1.S1_at	-0.613418	7299.06	1.16952e-20	3.77339e-20	MZF1	523865	myeloid zinc finger 1	http://www.ncbi.nlm.nih.gov/gene?term=523865
Bt.6815.1.A1_at	0.748899	7298.97	1.16962e-20	3.77339e-20	EID1	506056	EP300 interacting inhibitor of differentiation 1	http://www.ncbi.nlm.nih.gov/gene?term=506056
Bt.11459.1.S1_at	-0.782497	7291.9	1.17705e-20	3.79527e-20	C18H16orf57	510934	chromosome 16 open reading frame 57 ortholog	http://www.ncbi.nlm.nih.gov/gene?term=510934
Bt.2235.1.S2_at	-1.3609	7287.08	1.18214e-20	3.80961e-20	GDI1	281188	GDP dissociation inhibitor 1	http://www.ncbi.nlm.nih.gov/gene?term=281188
Bt.11067.1.S1_at	-0.426594	7282.89	1.1866e-20	3.8219e-20	CLIP3	522965	CAP-GLY domain containing linker protein 3	http://www.ncbi.nlm.nih.gov/gene?term=522965
Bt.29345.1.A1_at	1.20948	7266.79	1.20388e-20	3.87544e-20	DDX10	528483	DEAD (Asp-Glu-Ala-Asp) box polypeptide 10	http://www.ncbi.nlm.nih.gov/gene?term=528483
Bt.24856.1.A1_at	1.21011	7266.04	1.20469e-20	3.87596e-20	WDR43	538915	WD repeat domain 43	http://www.ncbi.nlm.nih.gov/gene?term=538915
Bt.20426.1.S1_at	0.35612	7260.49	1.21072e-20	3.89325e-20	TMEM167B	613426	transmembrane protein 167B	http://www.ncbi.nlm.nih.gov/gene?term=613426
Bt.2268.1.S1_at	0.660094	7256.35	1.21523e-20	3.90564e-20	LASS4	505233	LAG1 homolog, ceramide synthase 4	http://www.ncbi.nlm.nih.gov/gene?term=505233
Bt.26859.1.S1_at	-0.599011	7255.59	1.21607e-20	3.90621e-20	FAM3A	614075	family with sequence similarity 3, member A	http://www.ncbi.nlm.nih.gov/gene?term=614075
Bt.9228.1.A1_at	-0.558064	7254.17	1.21763e-20	3.90737e-20	VPS37C	613817	vacuolar protein sorting 37 homolog C (S. cerevisiae)	http://www.ncbi.nlm.nih.gov/gene?term=613817
Bt.7505.1.S1_at	-0.973049	7254.05	1.21775e-20	3.90737e-20	STK38	533677	serine/threonine kinase 38	http://www.ncbi.nlm.nih.gov/gene?term=533677
Bt.8133.1.S1_at	-0.379255	7251.71	1.22033e-20	3.91223e-20	ARNT	281010	aryl hydrocarbon receptor nuclear translocator	http://www.ncbi.nlm.nih.gov/gene?term=281010
Bt.27116.2.S1_at	0.534851	7250.47	1.22168e-20	3.91223e-20	TIMM8B	618131	translocase of inner mitochondrial membrane 8 homolog B (yeast)	http://www.ncbi.nlm.nih.gov/gene?term=618131
Bt.1082.1.A1_at	0.735115	7249.83	1.22239e-20	3.91223e-20	NA	NA	NA	http://www.ncbi.nlm.nih.gov/gene?term=NA
Bt.24718.1.S1_at	-0.347745	7249.81	1.22241e-20	3.91223e-20	LETMD1	514595	LETM1 domain containing 1	http://www.ncbi.nlm.nih.gov/gene?term=514595
Bt.16841.1.A1_at	-0.752971	7249.67	1.22257e-20	3.91223e-20	SNRK	536909	SNF related kinase	http://www.ncbi.nlm.nih.gov/gene?term=536909
Bt.7932.1.S1_at	0.539189	7245.89	1.22674e-20	3.92344e-20	CD320	505043	CD320 molecule	http://www.ncbi.nlm.nih.gov/gene?term=505043
Bt.2138.1.S1_s_at	0.709269	7240.44	1.23279e-20	3.94066e-20	MRPL43	282277	mitochondrial ribosomal protein L43	http://www.ncbi.nlm.nih.gov/gene?term=282277
Bt.10727.1.S1_at	0.872835	7229.54	1.24498e-20	3.97737e-20	RWDD4	509865	RWD domain containing 4	http://www.ncbi.nlm.nih.gov/gene?term=509865
Bt.5211.1.S2_at	0.860268	7228.98	1.24562e-20	3.97737e-20	RPL21	326584	ribosomal protein L21	http://www.ncbi.nlm.nih.gov/gene?term=326584
Bt.21688.1.S1_at	0.429592	7227.97	1.24675e-20	3.97885e-20	LOC100196901	100196901	hypothetical LOC100196901	http://www.ncbi.nlm.nih.gov/gene?term=100196901
Bt.1487.1.S1_at	0.555013	7225.34	1.24972e-20	3.98618e-20	PMPCA	767847	peptidase (mitochondrial processing) alpha	http://www.ncbi.nlm.nih.gov/gene?term=767847
Bt.14229.1.S1_at	0.623554	7223.92	1.25132e-20	3.98913e-20	C4H7orf25	538970	chromosome 7 open reading frame 25 ortholog	http://www.ncbi.nlm.nih.gov/gene?term=538970
Bt.2520.1.S1_at	-0.795322	7222.85	1.25253e-20	3.99085e-20	SPOCK2	523846	sparc/osteonectin, cwcv and kazal-like domains proteoglycan (testican) 2	http://www.ncbi.nlm.nih.gov/gene?term=523846
Bt.1521.1.S1_at	0.633561	7222.07	1.25341e-20	3.99151e-20	RDX	517111	radixin	http://www.ncbi.nlm.nih.gov/gene?term=517111
Bt.7163.1.S1_a_at	0.584094	7218.43	1.25756e-20	4.00255e-20	CYB561D2	523966	cytochrome b-561 domain containing 2	http://www.ncbi.nlm.nih.gov/gene?term=523966
Bt.12379.1.S1_a_at	0.355751	7215.09	1.26136e-20	4.0125e-20	PTOV1	617775	prostate tumor over expressed gene 1	http://www.ncbi.nlm.nih.gov/gene?term=617775
Bt.13256.1.A1_at	-0.544868	7209.75	1.26748e-20	4.02979e-20	PIAS2	533403	protein inhibitor of activated STAT, 2	http://www.ncbi.nlm.nih.gov/gene?term=533403
Bt.23236.2.S1_at	0.780083	7209.01	1.26832e-20	4.03031e-20	MATR3	505129	matrin 3	http://www.ncbi.nlm.nih.gov/gene?term=505129
Bt.15903.1.S1_at	-2.00265	7208	1.2695e-20	4.03187e-20	TPMT	511644	thiopurine S-methyltransferase	http://www.ncbi.nlm.nih.gov/gene?term=511644
Bt.27070.1.S1_at	0.380428	7206.75	1.27092e-20	4.03425e-20	CHKA	514865	choline kinase alpha	http://www.ncbi.nlm.nih.gov/gene?term=514865
Bt.13128.1.S1_at	0.783963	7205.82	1.272e-20	4.03549e-20	SDHB	286840	succinate dehydrogenase complex, subunit B, iron sulfur (Ip)	http://www.ncbi.nlm.nih.gov/gene?term=286840
Bt.7641.1.S1_at	-0.411099	7203.05	1.2752e-20	4.04347e-20	PDXK	514168	pyridoxal (pyridoxine, vitamin B6) kinase	http://www.ncbi.nlm.nih.gov/gene?term=514168
Bt.4824.1.A1_at	0.799915	7197.85	1.28124e-20	4.06045e-20	EXOC5	531907	exocyst complex component 5	http://www.ncbi.nlm.nih.gov/gene?term=531907
Bt.15741.1.S1_at	0.351321	7194.67	1.28493e-20	4.06998e-20	WDR48	618860	WD repeat domain 48	http://www.ncbi.nlm.nih.gov/gene?term=618860
Bt.29415.1.A1_at	-0.700269	7194.08	1.28563e-20	4.07e-20	NA	NA	NA	http://www.ncbi.nlm.nih.gov/gene?term=NA
Bt.20603.2.S1_at	-0.677175	7191.13	1.28908e-20	4.07874e-20	FAM177A1	100125286	Protein FAM177A1	http://www.ncbi.nlm.nih.gov/gene?term=100125286
Bt.20328.1.S1_at	-1.00581	7189.65	1.2908e-20	4.08203e-20	PHF1	508957	PHD finger protein 1	http://www.ncbi.nlm.nih.gov/gene?term=508957
Bt.4473.1.S1_at	0.565094	7187.74	1.29305e-20	4.08694e-20	NDUFA10	338060	NADH dehydrogenase (ubiquinone) 1 alpha subcomplex, 10, 42kDa	http://www.ncbi.nlm.nih.gov/gene?term=338060
Bt.25597.1.A1_at	1.43958	7175.19	1.3079e-20	4.13168e-20	TRIM52	785347	tripartite motif containing 52	http://www.ncbi.nlm.nih.gov/gene?term=785347
Bt.21727.1.S1_at	0.743602	7173.36	1.31008e-20	4.13637e-20	FARSA	522024	phenylalanyl-tRNA synthetase, alpha subunit	http://www.ncbi.nlm.nih.gov/gene?term=522024
Bt.5242.1.S1_at	0.755576	7170.1	1.31397e-20	4.14644e-20	SSRP1	282082	structure specific recognition protein 1	http://www.ncbi.nlm.nih.gov/gene?term=282082
Bt.1000.1.S1_at	-0.685528	7165.8	1.31914e-20	4.16053e-20	CUL7	504558	cullin 7	http://www.ncbi.nlm.nih.gov/gene?term=504558
Bt.10823.1.A1_s_at	0.573217	7158.81	1.32757e-20	4.18489e-20	HYLS1	538735	hydrolethalus syndrome 1	http://www.ncbi.nlm.nih.gov/gene?term=538735
Bt.2660.1.S1_at	0.656645	7153.46	1.33407e-20	4.20222e-20	CDK2AP1	615387	cyclin-dependent kinase 2 associated protein 1	http://www.ncbi.nlm.nih.gov/gene?term=615387
Bt.668.1.S1_at	-0.810101	7153.12	1.33449e-20	4.20222e-20	NA	NA	NA	http://www.ncbi.nlm.nih.gov/gene?term=NA
Bt.26075.1.S1_at	-0.458976	7141.52	1.34871e-20	4.24475e-20	SNX11	534567	sorting nexin 11	http://www.ncbi.nlm.nih.gov/gene?term=534567
Bt.28507.1.A1_at	0.949065	7139.8	1.35083e-20	4.24917e-20	ABT1	539270	activator of basal transcription 1	http://www.ncbi.nlm.nih.gov/gene?term=539270
Bt.3678.1.S1_at	1.02485	7138.96	1.35188e-20	4.25019e-20	MKI67IP	509598	MKI67 (FHA domain) interacting nucleolar phosphoprotein	http://www.ncbi.nlm.nih.gov/gene?term=509598
Bt.11826.1.S1_at	-0.808765	7132.01	1.36051e-20	4.27505e-20	ZC3HAV1	614589	zinc finger CCCH-type, antiviral 1	http://www.ncbi.nlm.nih.gov/gene?term=614589
Bt.2929.1.A1_at	0.816964	7131.06	1.36169e-20	4.27651e-20	NUP160	540111	nucleoporin 160kDa	http://www.ncbi.nlm.nih.gov/gene?term=540111
Bt.23704.1.A1_at	0.491841	7129.71	1.36338e-20	4.27952e-20	PEX2	512677	peroxisomal biogenesis factor 2	http://www.ncbi.nlm.nih.gov/gene?term=512677
Bt.24942.1.A1_at	0.858296	7127.16	1.36656e-20	4.28572e-20	RBM28	507132	RNA binding motif protein 28	http://www.ncbi.nlm.nih.gov/gene?term=507132
Bt.22403.1.S1_at	0.592922	7126.97	1.3668e-20	4.28572e-20	LOC100300875	100300875	hypothetical LOC100300875	http://www.ncbi.nlm.nih.gov/gene?term=100300875
Bt.27829.1.A1_at	-0.731274	7126.01	1.36801e-20	4.28725e-20	VPS37A	513985	vacuolar protein sorting 37 homolog A (S. cerevisiae)	http://www.ncbi.nlm.nih.gov/gene?term=513985
Bt.4948.1.S1_at	-0.799427	7118.72	1.37718e-20	4.31159e-20	PSEN1	282705	presenilin 1	http://www.ncbi.nlm.nih.gov/gene?term=282705
Bt.20426.2.S1_a_at	0.468292	7118.68	1.37723e-20	4.31159e-20	TMEM167B	613426	transmembrane protein 167B	http://www.ncbi.nlm.nih.gov/gene?term=613426
Bt.24381.1.S1_at	0.291383	7114.59	1.38242e-20	4.32554e-20	DCTD	784292	dCMP deaminase	http://www.ncbi.nlm.nih.gov/gene?term=784292
Bt.1523.1.S1_at	0.958087	7113.02	1.38441e-20	4.32947e-20	TOMM40	510219	translocase of outer mitochondrial membrane 40 homolog (yeast)	http://www.ncbi.nlm.nih.gov/gene?term=510219
Bt.26996.1.S1_at	-0.537492	7111.42	1.38645e-20	4.33101e-20	GTPBP2	513605	GTP binding protein 2	http://www.ncbi.nlm.nih.gov/gene?term=513605
Bt.5591.1.S1_at	0.435826	7110.97	1.38702e-20	4.33101e-20	C13H20orf29	618505	chromosome 20 open reading frame 29 ortholog	http://www.ncbi.nlm.nih.gov/gene?term=618505
Bt.26839.1.S1_at	-0.464356	7110.91	1.3871e-20	4.33101e-20	PHF12	507057	PHD finger protein 12	http://www.ncbi.nlm.nih.gov/gene?term=507057
Bt.6415.1.S1_at	0.43798	7108.85	1.38973e-20	4.33576e-20	GTF2H2	511829	general transcription factor IIH, polypeptide 2, 44kDa	http://www.ncbi.nlm.nih.gov/gene?term=511829
Bt.3939.2.A1_at	0.638331	7108.57	1.39008e-20	4.33576e-20	AASDHPPT	519816	aminoadipate-semialdehyde dehydrogenase-phosphopantetheinyl transferase	http://www.ncbi.nlm.nih.gov/gene?term=519816
Bt.26495.1.S1_at	1.13159	7102.53	1.39783e-20	4.35763e-20	DNAJC19	513918	DnaJ (Hsp40) homolog, subfamily C, member 19	http://www.ncbi.nlm.nih.gov/gene?term=513918
Bt.16815.1.S1_at	0.906487	7099.55	1.40166e-20	4.36728e-20	SNRNP25	513526	small nuclear ribonucleoprotein 25kDa (U11/U12)	http://www.ncbi.nlm.nih.gov/gene?term=513526
Bt.22028.1.S1_at	0.574521	7095.81	1.4065e-20	4.38005e-20	QRSL1	532822	glutaminyl-tRNA synthase (glutamine-hydrolyzing)-like 1	http://www.ncbi.nlm.nih.gov/gene?term=532822
Bt.20056.1.S1_a_at	1.18435	7090.29	1.41367e-20	4.40006e-20	MRPL20	506358	mitochondrial ribosomal protein L20	http://www.ncbi.nlm.nih.gov/gene?term=506358
Bt.20176.1.S1_at	1.20212	7084.94	1.42065e-20	4.41946e-20	CCT5	533784	chaperonin containing TCP1, subunit 5 (epsilon)	http://www.ncbi.nlm.nih.gov/gene?term=533784
Bt.9999.1.A1_at	-0.353093	7082.46	1.4239e-20	4.42726e-20	TFB1M	533438	transcription factor B1, mitochondrial	http://www.ncbi.nlm.nih.gov/gene?term=533438
Bt.9492.1.S1_at	1.00851	7079.26	1.42811e-20	4.43802e-20	C6H4orf43	506277	hypothetical protein LOC506277	http://www.ncbi.nlm.nih.gov/gene?term=506277
Bt.16387.2.A1_at	0.773366	7077.05	1.43103e-20	4.44474e-20	DNAJC24	768227	DnaJ (Hsp40) homolog, subfamily C, member 24	http://www.ncbi.nlm.nih.gov/gene?term=768227
Bt.2521.1.S1_at	0.949632	7076.03	1.43238e-20	4.44662e-20	SNHG12	100174923	small nucleolar RNA host gene 12 (non-protein coding)	http://www.ncbi.nlm.nih.gov/gene?term=100174923
Bt.27327.1.A1_at	1.10831	7074.67	1.43417e-20	4.44984e-20	PHF2	537728	PHD finger protein 2	http://www.ncbi.nlm.nih.gov/gene?term=537728
Bt.20517.1.S1_at	-0.719319	7072.42	1.43717e-20	4.45679e-20	SLC25A28	538529	solute carrier family 25, member 28	http://www.ncbi.nlm.nih.gov/gene?term=538529
Bt.12429.1.S1_at	0.814793	7065.13	1.44688e-20	4.48145e-20	EDF1	515380	endothelial differentiation-related factor 1	http://www.ncbi.nlm.nih.gov/gene?term=515380
Bt.21697.1.S1_at	0.893075	7064.57	1.44762e-20	4.48145e-20	WDR33	541270	WD repeat domain 33	http://www.ncbi.nlm.nih.gov/gene?term=541270
Bt.13927.1.S1_at	-0.842038	7063.81	1.44864e-20	4.48145e-20	FAM118A	505415	family with sequence similarity 118, member A	http://www.ncbi.nlm.nih.gov/gene?term=505415
Bt.12631.1.S1_at	1.22621	7063.8	1.44866e-20	4.48145e-20	SBDS	513237	Shwachman-Bodian-Diamond syndrome	http://www.ncbi.nlm.nih.gov/gene?term=513237
Bt.3847.1.S1_at	-0.732331	7063.62	1.4489e-20	4.48145e-20	PLSCR3	510355	phospholipid scramblase 3	http://www.ncbi.nlm.nih.gov/gene?term=510355
Bt.3264.1.S1_at	1.26693	7060.28	1.45339e-20	4.49298e-20	SET	538444	SET nuclear oncogene	http://www.ncbi.nlm.nih.gov/gene?term=538444
Bt.22243.1.S1_at	-1.79007	7057.11	1.45765e-20	4.5038e-20	MYADM	506295	myeloid-associated differentiation marker	http://www.ncbi.nlm.nih.gov/gene?term=506295
Bt.11039.2.S1_a_at	0.610508	7054.1	1.46172e-20	4.51403e-20	QTRT1	505497	queuine tRNA-ribosyltransferase 1	http://www.ncbi.nlm.nih.gov/gene?term=505497
Bt.9069.1.S1_at	-0.657818	7053.18	1.46297e-20	4.51552e-20	ANKRD10	510084	ankyrin repeat domain 10	http://www.ncbi.nlm.nih.gov/gene?term=510084
Bt.12564.1.S1_at	0.915363	7045.36	1.4736e-20	4.54598e-20	DKC1	525619	dyskeratosis congenita 1, dyskerin	http://www.ncbi.nlm.nih.gov/gene?term=525619
Bt.9945.1.S1_at	-1.27523	7043.39	1.47631e-20	4.55195e-20	AES	505375	amino-terminal enhancer of split	http://www.ncbi.nlm.nih.gov/gene?term=505375
Bt.12435.2.S1_at	0.420011	7036.29	1.48606e-20	4.57964e-20	OBFC2B	533842	oligonucleotide/oligosaccharide-binding fold containing 2B	http://www.ncbi.nlm.nih.gov/gene?term=533842
Bt.25189.1.A1_at	-0.59695	7033.57	1.48983e-20	4.58885e-20	FAM55C	532838	family with sequence similarity 55, member C	http://www.ncbi.nlm.nih.gov/gene?term=532838
Bt.21936.1.S1_at	0.448943	7031.8	1.49227e-20	4.59105e-20	C8H9orf64	767897	hypothetical protein C9ORF64	http://www.ncbi.nlm.nih.gov/gene?term=767897
Bt.13747.1.A1_at	-0.547848	7031.52	1.49266e-20	4.59105e-20	SPICE1	515350	spindle and centriole associated protein 1	http://www.ncbi.nlm.nih.gov/gene?term=515350
Bt.21749.1.S1_at	-0.607076	7031.37	1.49287e-20	4.59105e-20	SZT2	533805	seizure threshold 2 homolog (mouse)	http://www.ncbi.nlm.nih.gov/gene?term=533805
Bt.14624.2.S1_at	1.6268	7024.45	1.50251e-20	4.6183e-20	PSMD14	535683	proteasome (prosome, macropain) 26S subunit, non-ATPase, 14	http://www.ncbi.nlm.nih.gov/gene?term=535683
Bt.21336.1.S1_a_at	-0.358793	7023.42	1.50395e-20	4.62032e-20	MAD2L2	506605	MAD2 mitotic arrest deficient-like 2 (yeast)	http://www.ncbi.nlm.nih.gov/gene?term=506605
Bt.21119.1.A1_at	0.267132	7017.55	1.51219e-20	4.64323e-20	NCOA1	525346	nuclear receptor coactivator 1	http://www.ncbi.nlm.nih.gov/gene?term=525346
Bt.5322.1.S1_at	0.990016	7013.7	1.51762e-20	4.65521e-20	PSMB5	534640	proteasome (prosome, macropain) subunit, beta type, 5	http://www.ncbi.nlm.nih.gov/gene?term=534640
Bt.9310.1.S1_at	0.461942	7013.66	1.51766e-20	4.65521e-20	C25H16orf5	510242	chromosome 16 open reading frame 5	http://www.ncbi.nlm.nih.gov/gene?term=510242
Bt.12653.1.S1_at	0.605021	7012.57	1.51921e-20	4.65756e-20	TMEM109	540138	transmembrane protein 109	http://www.ncbi.nlm.nih.gov/gene?term=540138
Bt.11034.1.S1_at	-0.508907	7008.89	1.52443e-20	4.67114e-20	MID1IP1	615572	MID1 interacting protein 1 (gastrulation specific G12 homolog (zebrafish))	http://www.ncbi.nlm.nih.gov/gene?term=615572
Bt.26107.1.A1_at	0.536638	7006.62	1.52766e-20	4.67859e-20	ASH1L	540563	ash1 (absent, small, or homeotic)-like (Drosophila)	http://www.ncbi.nlm.nih.gov/gene?term=540563
Bt.12665.1.A1_at	-0.604639	7004.67	1.53044e-20	4.68264e-20	NA	NA	NA	http://www.ncbi.nlm.nih.gov/gene?term=NA
Bt.11530.1.A1_at	-1.14066	7004.59	1.53056e-20	4.68264e-20	NA	NA	NA	http://www.ncbi.nlm.nih.gov/gene?term=NA
Bt.11152.1.S1_at	-0.861228	6999.39	1.53799e-20	4.70295e-20	SAMD1	785246	sterile alpha motif domain containing 1-like	http://www.ncbi.nlm.nih.gov/gene?term=785246
Bt.22546.1.S1_at	0.354107	6995.66	1.54336e-20	4.71692e-20	MED11	511672	mediator complex subunit 11	http://www.ncbi.nlm.nih.gov/gene?term=511672
Bt.1563.1.S1_at	0.600053	6994.66	1.5448e-20	4.7189e-20	TOB2	507934	transducer of ERBB2, 2	http://www.ncbi.nlm.nih.gov/gene?term=507934
Bt.3863.1.S1_at	-1.02686	6992.4	1.54807e-20	4.72645e-20	ZFP36	282127	zinc finger protein 36, C3H type, homolog (mouse)	http://www.ncbi.nlm.nih.gov/gene?term=282127
Bt.4582.2.S1_at	-0.771262	6991.23	1.54976e-20	4.72815e-20	ELMOD3	535421	ELMO/CED-12 domain containing 3	http://www.ncbi.nlm.nih.gov/gene?term=535421
Bt.4307.1.S1_at	-0.947093	6990.91	1.55023e-20	4.72815e-20	RHOG	538559	ras homolog gene family, member G (rho G)	http://www.ncbi.nlm.nih.gov/gene?term=538559
Bt.15729.1.S1_at	0.732677	6981.76	1.56355e-20	4.76633e-20	PSME2	509857	proteasome (prosome, macropain) activator subunit 2 (PA28 beta)	http://www.ncbi.nlm.nih.gov/gene?term=509857
Bt.4596.2.S1_at	1.39852	6979.54	1.5668e-20	4.77379e-20	TOX4	515314	TOX high mobility group box family member 4	http://www.ncbi.nlm.nih.gov/gene?term=515314
Bt.4537.3.S1_a_at	0.871345	6977.77	1.5694e-20	4.77923e-20	BUD31	533977	BUD31 homolog (S. cerevisiae)	http://www.ncbi.nlm.nih.gov/gene?term=533977
Bt.20584.1.S1_at	1.13964	6976.73	1.57093e-20	4.78074e-20	NSDHL	616694	NAD(P) dependent steroid dehydrogenase-like	http://www.ncbi.nlm.nih.gov/gene?term=616694
Bt.7272.1.S1_at	-0.952943	6976.33	1.57151e-20	4.78074e-20	RNPEP	282040	arginyl aminopeptidase (aminopeptidase B)	http://www.ncbi.nlm.nih.gov/gene?term=282040
Bt.27836.1.S1_at	0.694619	6974.74	1.57386e-20	4.78543e-20	NARS2	504824	asparaginyl-tRNA synthetase 2, mitochondrial (putative)	http://www.ncbi.nlm.nih.gov/gene?term=504824
Bt.28758.1.A1_at	-1.25808	6972.37	1.57735e-20	4.79359e-20	PTPN12	531877	protein tyrosine phosphatase, non-receptor type 12	http://www.ncbi.nlm.nih.gov/gene?term=531877
Bt.25998.1.A1_at	-0.593729	6966.67	1.5858e-20	4.8168e-20	LOC531868	531868	glioma tumor suppressor candidate region gene 1	http://www.ncbi.nlm.nih.gov/gene?term=531868
Bt.3953.1.S1_at	0.897731	6965.21	1.58798e-20	4.81871e-20	THOC3	529231	THO complex 3	http://www.ncbi.nlm.nih.gov/gene?term=529231
Bt.9191.1.S1_at	-1.341	6964.96	1.58835e-20	4.81871e-20	NA	NA	NA	http://www.ncbi.nlm.nih.gov/gene?term=NA
Bt.4896.2.S1_at	0.883118	6964.61	1.58887e-20	4.81871e-20	PA2G4	540272	proliferation-associated 2G4, 38kDa	http://www.ncbi.nlm.nih.gov/gene?term=540272
Bt.23266.1.S1_at	-0.583723	6957.48	1.59954e-20	4.84858e-20	WWP2	512457	WW domain containing E3 ubiquitin protein ligase 2	http://www.ncbi.nlm.nih.gov/gene?term=512457
Bt.16231.1.S1_at	0.39517	6956.79	1.60058e-20	4.84925e-20	RMND1	534105	required for meiotic nuclear division 1 homolog (S. cerevisiae)	http://www.ncbi.nlm.nih.gov/gene?term=534105
Bt.27415.1.S1_at	0.424972	6948.14	1.61364e-20	4.88632e-20	WDR81	514104	WD repeat domain 81	http://www.ncbi.nlm.nih.gov/gene?term=514104
Bt.23994.1.A1_at	0.862394	6944.23	1.61958e-20	4.90179e-20	PPP2R5E	533617	protein phosphatase 2, regulatory subunit B', epsilon isoform	http://www.ncbi.nlm.nih.gov/gene?term=533617
Bt.22323.2.S1_at	-0.453361	6942.32	1.6225e-20	4.90811e-20	RASSF5	539767	Ras association (RalGDS/AF-6) domain family member 5	http://www.ncbi.nlm.nih.gov/gene?term=539767
Bt.19645.1.A1_at	1.08231	6936.41	1.63155e-20	4.93297e-20	CHD1	505123	chromodomain helicase DNA binding protein 1	http://www.ncbi.nlm.nih.gov/gene?term=505123
Bt.26914.1.S1_at	0.322692	6925.81	1.64793e-20	4.97608e-20	TOM1	504912	target of myb1 (chicken)	http://www.ncbi.nlm.nih.gov/gene?term=504912
Bt.15936.1.S1_at	0.463751	6925.63	1.64821e-20	4.97608e-20	BAK1	514090	BCL2-antagonist/killer 1	http://www.ncbi.nlm.nih.gov/gene?term=514090
Bt.9660.1.A1_s_at	-1.12004	6925.56	1.64833e-20	4.97608e-20	TRIM8	782444	tripartite motif-containing 8	http://www.ncbi.nlm.nih.gov/gene?term=782444
Bt.22512.2.S1_at	0.476548	6921.18	1.65514e-20	4.9941e-20	KLHL5	528668	kelch-like 5 (Drosophila)	http://www.ncbi.nlm.nih.gov/gene?term=528668
Bt.4653.1.S1_at	-0.996476	6912.49	1.66878e-20	5.03271e-20	PECAM1	282303	platelet/endothelial cell adhesion molecule	http://www.ncbi.nlm.nih.gov/gene?term=282303
Bt.6099.1.S1_at	-0.791123	6910.6	1.67177e-20	5.03914e-20	TUBGCP6	618908	tubulin, gamma complex associated protein 6	http://www.ncbi.nlm.nih.gov/gene?term=618908
Bt.28505.1.A1_at	0.339543	6906.34	1.67852e-20	5.05692e-20	SUPT3H	618133	suppressor of Ty 3 homolog (S. cerevisiae)	http://www.ncbi.nlm.nih.gov/gene?term=618133
Bt.16980.1.S1_at	0.707173	6905.22	1.68029e-20	5.05968e-20	RFC3	515602	replication factor C (activator 1) 3, 38kDa	http://www.ncbi.nlm.nih.gov/gene?term=515602
Bt.5200.1.S1_at	1.27873	6900.23	1.68825e-20	5.08018e-20	DDX39A	614215	DEAD (Asp-Glu-Ala-Asp) box polypeptide 39A	http://www.ncbi.nlm.nih.gov/gene?term=614215
Bt.12444.2.S1_at	-0.549258	6899.88	1.68882e-20	5.08018e-20	TEX261	514869	testis expressed 261	http://www.ncbi.nlm.nih.gov/gene?term=514869
Bt.19425.1.S1_at	0.799197	6897.8	1.69214e-20	5.08668e-20	LARP4	539286	La ribonucleoprotein domain family, member 4	http://www.ncbi.nlm.nih.gov/gene?term=539286
Bt.10131.2.S1_at	0.374667	6897.45	1.6927e-20	5.08668e-20	LOC100335574	100335574	hypothetical protein LOC100335574	http://www.ncbi.nlm.nih.gov/gene?term=100335574
Bt.27825.1.S1_at	-0.640433	6895.1	1.69648e-20	5.09545e-20	ZNF414	538455	zinc finger protein 414	http://www.ncbi.nlm.nih.gov/gene?term=538455
Bt.5235.1.S1_at	-1.13307	6892.94	1.69995e-20	5.10331e-20	NPRL2	508487	nitrogen permease regulator-like 2 (S. cerevisiae)	http://www.ncbi.nlm.nih.gov/gene?term=508487
Bt.13875.1.S1_at	0.819636	6887.68	1.70845e-20	5.12593e-20	C24H18orf21	512779	chromosome 18 open reading frame 21 ortholog	http://www.ncbi.nlm.nih.gov/gene?term=512779
Bt.4451.1.S1_at	-0.698729	6887.21	1.70922e-20	5.12593e-20	FHL2	510008	four and a half LIM domains 2	http://www.ncbi.nlm.nih.gov/gene?term=510008
Bt.26558.1.S1_at	-1.09502	6884.68	1.71332e-20	5.13562e-20	TMC4	504236	transmembrane channel-like 4	http://www.ncbi.nlm.nih.gov/gene?term=504236
Bt.26943.1.S1_a_at	-0.77026	6874.05	1.7307e-20	5.18509e-20	CNTROB	539106	centrobin, centrosomal BRCA2 interacting protein	http://www.ncbi.nlm.nih.gov/gene?term=539106
Bt.22981.2.S1_a_at	1.05592	6871.96	1.73414e-20	5.19277e-20	DNMT3A	359716	DNA (cytosine-5-)-methyltransferase 3 alpha	http://www.ncbi.nlm.nih.gov/gene?term=359716
Bt.12365.1.S1_at	1.20925	6870.91	1.73587e-20	5.19532e-20	CCT2	505313	chaperonin containing TCP1, subunit 2 (beta)	http://www.ncbi.nlm.nih.gov/gene?term=505313
Bt.13024.1.S1_at	0.274849	6865.74	1.74444e-20	5.21833e-20	P2RY2	282638	purinergic receptor P2Y, G-protein coupled, 2	http://www.ncbi.nlm.nih.gov/gene?term=282638
Bt.26188.1.S1_at	0.441281	6863.13	1.74877e-20	5.22865e-20	POP1	511306	processing of precursor 1, ribonuclease P/MRP subunit (S. cerevisiae)	http://www.ncbi.nlm.nih.gov/gene?term=511306
Bt.11190.1.S1_at	-1.11893	6852.54	1.7665e-20	5.27899e-20	PHKG2	512670	phosphorylase kinase, gamma 2 (testis)	http://www.ncbi.nlm.nih.gov/gene?term=512670
Bt.1801.2.S1_a_at	0.581793	6849.59	1.77148e-20	5.2912e-20	TSPAN31	510619	tetraspanin 31	http://www.ncbi.nlm.nih.gov/gene?term=510619
Bt.21986.1.A1_at	2.88571	6842.93	1.78277e-20	5.32113e-20	USP7	514813	MATH (meprin-associated Traf homology) domain containing family member (math-33)-like	http://www.ncbi.nlm.nih.gov/gene?term=514813
Bt.7629.1.S1_at	-0.597562	6842.62	1.7833e-20	5.32113e-20	NA	NA	NA	http://www.ncbi.nlm.nih.gov/gene?term=NA
Bt.23093.1.S1_at	-1.42689	6832.46	1.8007e-20	5.36798e-20	CXCL2	613667	chemokine (C-X-C motif) ligand 2	http://www.ncbi.nlm.nih.gov/gene?term=613667
Bt.15769.1.S1_at	0.49508	6832.39	1.80081e-20	5.36798e-20	USP38	534262	ubiquitin specific peptidase 38	http://www.ncbi.nlm.nih.gov/gene?term=534262
Bt.21792.2.S1_a_at	0.99466	6830.95	1.8033e-20	5.37269e-20	MRPS18A	614102	mitochondrial ribosomal protein S18A	http://www.ncbi.nlm.nih.gov/gene?term=614102
Bt.13003.1.A1_at	-0.317959	6827.82	1.80871e-20	5.38608e-20	TCRA	785621	T cell receptor, alpha	http://www.ncbi.nlm.nih.gov/gene?term=785621
Bt.17641.2.A1_at	0.683914	6822.8	1.81741e-20	5.40606e-20	SPRYD7	615298	SPRY domain containing 7	http://www.ncbi.nlm.nih.gov/gene?term=615298
Bt.20675.1.S1_at	0.751648	6822.51	1.81793e-20	5.40606e-20	ASNA1	504586	arsA arsenite transporter, ATP-binding, homolog 1 (bacterial)	http://www.ncbi.nlm.nih.gov/gene?term=504586
Bt.9662.1.S1_at	-0.509752	6822.38	1.81815e-20	5.40606e-20	PTGER4	282331	prostaglandin E receptor 4 (subtype EP4)	http://www.ncbi.nlm.nih.gov/gene?term=282331
Bt.9454.1.S1_at	-0.694052	6817.29	1.82704e-20	5.42976e-20	SLC46A3	781117	solute carrier family 46, member 3	http://www.ncbi.nlm.nih.gov/gene?term=781117
Bt.7404.1.S1_at	-0.429774	6816.17	1.829e-20	5.43285e-20	ACAP1	508582	ArfGAP with coiled-coil, ankyrin repeat and PH domains 1	http://www.ncbi.nlm.nih.gov/gene?term=508582
Bt.10815.1.S1_at	-0.762802	6812.79	1.83493e-20	5.44773e-20	PARP16	506384	poly (ADP-ribose) polymerase family, member 16	http://www.ncbi.nlm.nih.gov/gene?term=506384
Bt.22469.1.A1_at	0.530469	6810.67	1.83868e-20	5.45612e-20	TYW1	533109	tRNA-yW synthesizing protein 1 homolog (S. cerevisiae)	http://www.ncbi.nlm.nih.gov/gene?term=533109
Bt.26917.1.S1_at	-0.957328	6807.16	1.84488e-20	5.47087e-20	RNPEPL1	511497	arginyl aminopeptidase (aminopeptidase B)-like 1	http://www.ncbi.nlm.nih.gov/gene?term=511497
Bt.6597.1.S1_at	-1.07977	6806.81	1.84549e-20	5.47087e-20	LGALS3BP	531137	lectin, galactoside-binding, soluble, 3 binding protein	http://www.ncbi.nlm.nih.gov/gene?term=531137
Bt.10949.1.S1_at	1.87749	6803.68	1.85104e-20	5.48457e-20	SLC7A1	539465	solute carrier family 7 (cationic amino acid transporter, y+ system), member 1	http://www.ncbi.nlm.nih.gov/gene?term=539465
Bt.22066.2.S1_at	0.802521	6801.97	1.85409e-20	5.48947e-20	KHDRBS1	538775	KH domain containing, RNA binding, signal transduction associated 1	http://www.ncbi.nlm.nih.gov/gene?term=538775
[truncated: 3,921 more rows]
