# Supplementary material for: Transcriptional Response of Peripheral Blood Mononuclear Cells from Cattle Infected with Mycobacterium bovis
Source: PLoS One. 2012 Jul 16;7(7):e41066. doi: 10.1371/journal.pone.0041066 (PMC3397951; doi:10.1371/journal.pone.0041066)
Supplement: Table S2 — Total differential pathways between PBMC from M. bovis -infected animals and control animals using GSEA. The differential pathways were assessed with the gseattperm function in the Category Bioconductor package (10,000 permutations). All the pathways shown were significant at a P<0.01, adjusted for multiple comparisons using the false discovery rate method. (XLSX) [file pone.0041066.s003.xlsx]

## Sheet: Hoja1
Downregulated pathways
Pathway	KEGG.code	AffyID	FC	EntrezID	Gene.name	Genbank URL
MAPK signaling pathway	04010	Bt.8730.1.S1_at	-0.756654	100139484	Rap guanine nucleotide exchange factor (GEF) 2	http://www.ncbi.nlm.nih.gov/gene/?term=100139484
MAPK signaling pathway	04010	Bt.19504.1.S1_at	-1.55381	280831	jun proto-oncogene	http://www.ncbi.nlm.nih.gov/gene/?term=280831
MAPK signaling pathway	04010	Bt.4285.1.S1_at	-4.29825	281048	CD14 molecule	http://www.ncbi.nlm.nih.gov/gene/?term=281048
MAPK signaling pathway	04010	Bt.4856.1.S2_at	-1.60571	281251	interleukin 1, beta	http://www.ncbi.nlm.nih.gov/gene/?term=281251
MAPK signaling pathway	04010	Bt.3890.1.S1_at	-2.4113	282527	tumor necrosis factor receptor superfamily, member 1A	http://www.ncbi.nlm.nih.gov/gene/?term=282527
MAPK signaling pathway	04010	Bt.26792.1.S1_at	-1.85297	512056	RAS guanyl releasing protein 2 (calcium and DAG-regulated)	http://www.ncbi.nlm.nih.gov/gene/?term=512056
MAPK signaling pathway	04010	Bt.9175.1.A1_at	-3.8655	515640	interleukin 1 receptor, type I	http://www.ncbi.nlm.nih.gov/gene/?term=515640
MAPK signaling pathway	04010	Bt.26756.1.S1_at	-0.635935	519958	TGF-beta activated kinase 1/MAP3K7 binding protein 1	http://www.ncbi.nlm.nih.gov/gene/?term=519958
MAPK signaling pathway	04010	Bt.23082.1.S1_at	-2.09355	520058	mitogen-activated protein kinase kinase kinase kinase 2	http://www.ncbi.nlm.nih.gov/gene/?term=520058
MAPK signaling pathway	04010	Bt.28112.1.S1_at	0.839951	527214	phospholipase A2, group XIIA	http://www.ncbi.nlm.nih.gov/gene/?term=527214
MAPK signaling pathway	04010	Bt.2663.1.A1_at	0.950547	541140	v-Ki-ras2 Kirsten rat sarcoma viral oncogene homolog	http://www.ncbi.nlm.nih.gov/gene/?term=541140
MAPK signaling pathway	04010	Bt.2663.2.S1_at	0.819978	541140	v-Ki-ras2 Kirsten rat sarcoma viral oncogene homolog	http://www.ncbi.nlm.nih.gov/gene/?term=541140
MAPK signaling pathway	04010	Bt.9309.1.A1_at	0.434143	616115	nuclear factor of kappa light polypeptide gene enhancer in B-cells 1	http://www.ncbi.nlm.nih.gov/gene/?term=616115
MAPK signaling pathway	04010	Bt.9852.1.S1_at	1.35141	777788	DNA-damage-inducible transcript 3	http://www.ncbi.nlm.nih.gov/gene/?term=777788
Pathway	KEGG.code	AffyID	FC	EntrezID	Gene.name	Genbank URL
Lysosome	04142	Bt.3120.1.A1_at	-0.620875	100125267	lipase A, lysosomal acid, cholesterol esterase	http://www.ncbi.nlm.nih.gov/gene/?term=100125267
Lysosome	04142	Bt.4786.1.S1_at	0.499823	281080	clathrin, heavy chain (Hc)	http://www.ncbi.nlm.nih.gov/gene/?term=281080
Lysosome	04142	Bt.5330.1.S1_at	-0.663716	281897	lysosomal-associated membrane protein 1	http://www.ncbi.nlm.nih.gov/gene/?term=281897
Lysosome	04142	Bt.9564.1.S1_at	0.583718	282271	phospholipase A2, group XV	http://www.ncbi.nlm.nih.gov/gene/?term=282271
Lysosome	04142	Bt.7157.1.S1_at	-0.680652	286772	Niemann-Pick disease, type C1	http://www.ncbi.nlm.nih.gov/gene/?term=286772
Lysosome	04142	Bt.8933.2.S1_at	1.13313	508867	adaptor-related protein complex 3, sigma 2 subunit	http://www.ncbi.nlm.nih.gov/gene/?term=508867
Lysosome	04142	Bt.9363.2.S1_at	-0.579817	510967	cathepsin W	http://www.ncbi.nlm.nih.gov/gene/?term=510967
Lysosome	04142	Bt.7495.1.S1_at	-1.35739	511607	heparan-alpha-glucosaminide N-acetyltransferase	http://www.ncbi.nlm.nih.gov/gene/?term=511607
Lysosome	04142	Bt.25979.1.S1_a_at	-0.447861	531411	ectonucleoside triphosphate diphosphohydrolase 4	http://www.ncbi.nlm.nih.gov/gene/?term=531411
Lysosome	04142	Bt.5413.3.A1_a_at	-0.612069	537087	glucosidase, beta, acid	http://www.ncbi.nlm.nih.gov/gene/?term=537087
Lysosome	04142	Bt.9086.1.S1_at	0.709238	616331	adaptor-related protein complex 1, sigma 2 subunit	http://www.ncbi.nlm.nih.gov/gene/?term=616331
Pathway	KEGG.code	AffyID	FC	EntrezID	Gene.name	Genbank URL
Endocytosis	04144	Bt.4786.1.S1_at	0.499823	281080	clathrin, heavy chain (Hc)	http://www.ncbi.nlm.nih.gov/gene/?term=281080
Endocytosis	04144	Bt.8957.1.S1_at	-0.920431	281736	chemokine (C-X-C motif) receptor 4	http://www.ncbi.nlm.nih.gov/gene/?term=281736
Endocytosis	04144	Bt.5307.1.S1_at	0.511634	505628	SNF8, ESCRT-II complex subunit, homolog (S. cerevisiae)	http://www.ncbi.nlm.nih.gov/gene/?term=505628
Endocytosis	04144	Bt.7033.1.S1_at	-1.01342	507672	folate receptor 2 (fetal)	http://www.ncbi.nlm.nih.gov/gene/?term=507672
Endocytosis	04144	Bt.7404.1.S1_at	-0.429774	508582	ArfGAP with coiled-coil, ankyrin repeat and PH domains 1	http://www.ncbi.nlm.nih.gov/gene/?term=508582
Endocytosis	04144	Bt.8826.1.S1_at	-1.21241	511691	dynamin 2	http://www.ncbi.nlm.nih.gov/gene/?term=511691
Endocytosis	04144	Bt.3991.1.S1_at	-0.852494	511889	ArfGAP with RhoGAP domain, ankyrin repeat and PH domain 1	http://www.ncbi.nlm.nih.gov/gene/?term=511889
Endocytosis	04144	Bt.5017.1.S1_at	-0.956314	512719	SH3-domain GRB2-like 1	http://www.ncbi.nlm.nih.gov/gene/?term=512719
Endocytosis	04144	Bt.23718.1.S1_at	-0.701465	513789	WW domain containing E3 ubiquitin protein ligase 1	http://www.ncbi.nlm.nih.gov/gene/?term=513789
Endocytosis	04144	Bt.6043.1.S1_at	-0.65518	515444	ArfGAP with coiled-coil, ankyrin repeat and PH domains 3	http://www.ncbi.nlm.nih.gov/gene/?term=515444
Endocytosis	04144	Bt.9167.1.S1_at	-0.638483	521541	nucleoporin 210kDa	http://www.ncbi.nlm.nih.gov/gene/?term=521541
Endocytosis	04144	Bt.2505.2.S1_at	1.3436	528153	RUN and FYVE domain containing 1	http://www.ncbi.nlm.nih.gov/gene/?term=528153
Endocytosis	04144	Bt.6673.1.S1_at	-1.1126	536553	adaptor-related protein complex 2, sigma 1 subunit	http://www.ncbi.nlm.nih.gov/gene/?term=536553
Endocytosis	04144	Bt.6521.1.A1_at	0.444636	539687	par-6 partitioning defective 6 homolog beta (C. elegans)	http://www.ncbi.nlm.nih.gov/gene/?term=539687
Endocytosis	04144	Bt.4691.1.S1_at	-0.381463	539764	RAB5A, member RAS oncogene family	http://www.ncbi.nlm.nih.gov/gene/?term=539764
Endocytosis	04144	Bt.28632.1.A1_at	-0.653341	540826	SMAD specific E3 ubiquitin protein ligase 2	http://www.ncbi.nlm.nih.gov/gene/?term=540826
Endocytosis	04144	Bt.9915.1.S1_at	0.390833	540892	dynamin 1-like	http://www.ncbi.nlm.nih.gov/gene/?term=540892
Pathway	KEGG.code	AffyID	FC	EntrezID	Gene.name	Genbank URL
Phagosome	04145	Bt.4285.1.S1_at	-4.29825	281048	CD14 molecule	http://www.ncbi.nlm.nih.gov/gene/?term=281048
Phagosome	04145	Bt.4140.1.S1_at	-2.07391	281111	cytochrome b-245, alpha polypeptide	http://www.ncbi.nlm.nih.gov/gene/?term=281111
Phagosome	04145	Bt.5301.1.S1_at	-2.77135	281530	thrombospondin 1	http://www.ncbi.nlm.nih.gov/gene/?term=281530
Phagosome	04145	Bt.7204.1.S1_at	0.502808	281766	Fc fragment of IgG, low affinity IIIa, receptor (CD16a)	http://www.ncbi.nlm.nih.gov/gene/?term=281766
Phagosome	04145	Bt.4615.1.S1_at	-1.52245	281877	integrin, beta 2 (complement component 3 receptor 3 and 4 subunit)	http://www.ncbi.nlm.nih.gov/gene/?term=281877
Phagosome	04145	Bt.5330.1.S1_at	-0.663716	281897	lysosomal-associated membrane protein 1	http://www.ncbi.nlm.nih.gov/gene/?term=281897
Phagosome	04145	Bt.4086.1.S1_at	0.622034	338082	ATPase, H+ transporting, lysosomal 56/58kDa, V1 subunit B2	http://www.ncbi.nlm.nih.gov/gene/?term=338082
Phagosome	04145	Bt.22728.2.S1_at	-0.482642	505538	syntaxin 12	http://www.ncbi.nlm.nih.gov/gene/?term=505538
Phagosome	04145	Bt.7625.1.S1_a_at	-1.03213	507859	neutrophil cytosolic factor 4, 40kDa	http://www.ncbi.nlm.nih.gov/gene/?term=507859
Phagosome	04145	Bt.5445.3.A1_at	-1.77909	534206	tubulin, beta 6	http://www.ncbi.nlm.nih.gov/gene/?term=534206
Phagosome	04145	Bt.5462.1.S1_at	0.416792	537748	dynein, cytoplasmic 1, heavy chain 1	http://www.ncbi.nlm.nih.gov/gene/?term=537748
Phagosome	04145	Bt.4691.1.S1_at	-0.381463	539764	RAB5A, member RAS oncogene family	http://www.ncbi.nlm.nih.gov/gene/?term=539764
Phagosome	04145	Bt.26858.1.A1_at	-0.446223	614128	Sec61 alpha 2 subunit (S. cerevisiae)	http://www.ncbi.nlm.nih.gov/gene/?term=614128
Pathway	KEGG.code	AffyID	FC	EntrezID	Gene.name	Genbank URL
Neurotrophin signaling pathway	04722	Bt.19504.1.S1_at	-1.55381	280831	jun proto-oncogene	http://www.ncbi.nlm.nih.gov/gene/?term=280831
Neurotrophin signaling pathway	04722	Bt.4948.1.S1_at	-0.799427	282705	presenilin 1	http://www.ncbi.nlm.nih.gov/gene/?term=282705
Neurotrophin signaling pathway	04722	Bt.27.1.S1_at	0.803419	286862	tyrosine 3-monooxygenase/tryptophan 5-monooxygenase activation protein, gamma polypeptide	http://www.ncbi.nlm.nih.gov/gene/?term=286862
Neurotrophin signaling pathway	04722	Bt.4757.1.S1_at	-0.546316	327676	Rho GDP dissociation inhibitor (GDI) beta	http://www.ncbi.nlm.nih.gov/gene/?term=327676
Neurotrophin signaling pathway	04722	Bt.1536.2.S1_a_at	1.42193	506727	nuclear factor of kappa light polypeptide gene enhancer in B-cells inhibitor, epsilon	http://www.ncbi.nlm.nih.gov/gene/?term=506727
Neurotrophin signaling pathway	04722	Bt.9250.1.A1_at	-0.43145	533692	interleukin-1 receptor-associated kinase 4	http://www.ncbi.nlm.nih.gov/gene/?term=533692
Neurotrophin signaling pathway	04722	Bt.5221.1.S1_at	-0.875026	533953	interleukin-1 receptor-associated kinase 1	http://www.ncbi.nlm.nih.gov/gene/?term=533953
Neurotrophin signaling pathway	04722	Bt.27066.1.A1_at	-0.305454	538598	insulin receptor substrate 1	http://www.ncbi.nlm.nih.gov/gene/?term=538598
Neurotrophin signaling pathway	04722	Bt.2663.1.A1_at	0.950547	541140	v-Ki-ras2 Kirsten rat sarcoma viral oncogene homolog	http://www.ncbi.nlm.nih.gov/gene/?term=541140
Neurotrophin signaling pathway	04722	Bt.2663.2.S1_at	0.819978	541140	v-Ki-ras2 Kirsten rat sarcoma viral oncogene homolog	http://www.ncbi.nlm.nih.gov/gene/?term=541140
Neurotrophin signaling pathway	04722	Bt.9309.1.A1_at	0.434143	616115	nuclear factor of kappa light polypeptide gene enhancer in B-cells 1	http://www.ncbi.nlm.nih.gov/gene/?term=616115
Pathway	KEGG.code	AffyID	FC	EntrezID	Gene.name	Genbank URL
Regulation of actin cytoskeleton	04810	Bt.4285.1.S1_at	-4.29825	281048	CD14 molecule	http://www.ncbi.nlm.nih.gov/gene/?term=281048
Regulation of actin cytoskeleton	04810	Bt.3980.1.S1_at	1.18211	281478	scinderin	http://www.ncbi.nlm.nih.gov/gene/?term=281478
Regulation of actin cytoskeleton	04810	Bt.359.1.S1_at	0.35523	281577	Wiskott-Aldrich syndrome-like	http://www.ncbi.nlm.nih.gov/gene/?term=281577
Regulation of actin cytoskeleton	04810	Bt.4615.1.S1_at	-1.52245	281877	integrin, beta 2 (complement component 3 receptor 3 and 4 subunit)	http://www.ncbi.nlm.nih.gov/gene/?term=281877
Regulation of actin cytoskeleton	04810	Bt.20414.3.S1_at	1.1609	282041	Rho-associated, coiled-coil containing protein kinase 2	http://www.ncbi.nlm.nih.gov/gene/?term=282041
Regulation of actin cytoskeleton	04810	Bt.23192.1.S1_at	-0.699943	326600	actin related protein 2/3 complex, subunit 1B, 41kDa	http://www.ncbi.nlm.nih.gov/gene/?term=326600
Regulation of actin cytoskeleton	04810	Bt.6795.1.S1_at	-0.91253	506596	actin related protein 2/3 complex, subunit 3, 21kDa	http://www.ncbi.nlm.nih.gov/gene/?term=506596
Regulation of actin cytoskeleton	04810	Bt.6823.1.S1_at	-2.14349	512950	FYVE, RhoGEF and PH domain containing 3	http://www.ncbi.nlm.nih.gov/gene/?term=512950
Regulation of actin cytoskeleton	04810	Bt.7632.1.S1_a_at	-0.374271	513641	NCK-associated protein 1-like	http://www.ncbi.nlm.nih.gov/gene/?term=513641
Regulation of actin cytoskeleton	04810	Bt.7700.1.S1_at	-0.76876	524770	actinin, alpha 1	http://www.ncbi.nlm.nih.gov/gene/?term=524770
Regulation of actin cytoskeleton	04810	Bt.4544.1.S1_at	-1.27809	535043	integrin, alpha 6	http://www.ncbi.nlm.nih.gov/gene/?term=535043
Regulation of actin cytoskeleton	04810	Bt.25416.1.A1_at	-0.300593	538233	slingshot homolog 1 (Drosophila)	http://www.ncbi.nlm.nih.gov/gene/?term=538233
Regulation of actin cytoskeleton	04810	Bt.2663.1.A1_at	0.950547	541140	v-Ki-ras2 Kirsten rat sarcoma viral oncogene homolog	http://www.ncbi.nlm.nih.gov/gene/?term=541140
Regulation of actin cytoskeleton	04810	Bt.2663.2.S1_at	0.819978	541140	v-Ki-ras2 Kirsten rat sarcoma viral oncogene homolog	http://www.ncbi.nlm.nih.gov/gene/?term=541140
Pathway	KEGG.code	AffyID	FC	EntrezID	Gene.name	Genbank URL
Leishmaniasis	05140	Bt.19504.1.S1_at	-1.55381	280831	jun proto-oncogene	http://www.ncbi.nlm.nih.gov/gene/?term=280831
Leishmaniasis	05140	Bt.4140.1.S1_at	-2.07391	281111	cytochrome b-245, alpha polypeptide	http://www.ncbi.nlm.nih.gov/gene/?term=281111
Leishmaniasis	05140	Bt.4856.1.S2_at	-1.60571	281251	interleukin 1, beta	http://www.ncbi.nlm.nih.gov/gene/?term=281251
Leishmaniasis	05140	Bt.7204.1.S1_at	0.502808	281766	Fc fragment of IgG, low affinity IIIa, receptor (CD16a)	http://www.ncbi.nlm.nih.gov/gene/?term=281766
Leishmaniasis	05140	Bt.4615.1.S1_at	-1.52245	281877	integrin, beta 2 (complement component 3 receptor 3 and 4 subunit)	http://www.ncbi.nlm.nih.gov/gene/?term=281877
Leishmaniasis	05140	Bt.7625.1.S1_a_at	-1.03213	507859	neutrophil cytosolic factor 4, 40kDa	http://www.ncbi.nlm.nih.gov/gene/?term=507859
Leishmaniasis	05140	Bt.4251.1.S1_at	-1.00456	514889	interferon gamma receptor 2 (interferon gamma transducer 1)	http://www.ncbi.nlm.nih.gov/gene/?term=514889
Leishmaniasis	05140	Bt.26756.1.S1_at	-0.635935	519958	TGF-beta activated kinase 1/MAP3K7 binding protein 1	http://www.ncbi.nlm.nih.gov/gene/?term=519958
Leishmaniasis	05140	Bt.9250.1.A1_at	-0.43145	533692	interleukin-1 receptor-associated kinase 4	http://www.ncbi.nlm.nih.gov/gene/?term=533692
Leishmaniasis	05140	Bt.5221.1.S1_at	-0.875026	533953	interleukin-1 receptor-associated kinase 1	http://www.ncbi.nlm.nih.gov/gene/?term=533953
Leishmaniasis	05140	Bt.9115.1.S1_at	-0.467676	537201	Janus kinase 1	http://www.ncbi.nlm.nih.gov/gene/?term=537201
Leishmaniasis	05140	Bt.9309.1.A1_at	0.434143	616115	nuclear factor of kappa light polypeptide gene enhancer in B-cells 1	http://www.ncbi.nlm.nih.gov/gene/?term=616115
Upregulated pathways
Pathway	KEGG.code	AffyID	FC	EntrezID	Gene.name	Genbank URL
Oxidative phosphorylation	00190	Bt.5040.1.S1_at	0.487413	281570	ubiquinol-cytochrome c reductase (6.4kD) subunit	http://www.ncbi.nlm.nih.gov/gene/?term=281570
Oxidative phosphorylation	00190	Bt.404.1.S1_at	0.650158	282690	ATP synthase, H+ transporting, mitochondrial Fo complex, subunit F6	http://www.ncbi.nlm.nih.gov/gene/?term=282690
Oxidative phosphorylation	00190	Bt.68.1.S1_at	0.562198	327690	NADH dehydrogenase (ubiquinone) 1 beta subcomplex, 1, 7kDa	http://www.ncbi.nlm.nih.gov/gene/?term=327690
Oxidative phosphorylation	00190	Bt.65.1.S1_at	0.439578	327698	NADH dehydrogenase (ubiquinone) 1 alpha subcomplex, 2, 8kDa	http://www.ncbi.nlm.nih.gov/gene/?term=327698
Oxidative phosphorylation	00190	Bt.99.1.S1_at	0.81231	327706	NADH dehydrogenase (ubiquinone) 1 beta subcomplex, 4, 15kDa	http://www.ncbi.nlm.nih.gov/gene/?term=327706
Oxidative phosphorylation	00190	Bt.61.1.S1_at	0.483708	338073	NADH dehydrogenase (ubiquinone) 1 beta subcomplex, 3, 12kDa	http://www.ncbi.nlm.nih.gov/gene/?term=338073
Oxidative phosphorylation	00190	Bt.4086.1.S1_at	0.622034	338082	ATPase, H+ transporting, lysosomal 56/58kDa, V1 subunit B2	http://www.ncbi.nlm.nih.gov/gene/?term=338082
Oxidative phosphorylation	00190	Bt.29868.1.S1_at	-0.77945	503554	cytochrome c oxidase subunit VIb testes-specific isoform	http://www.ncbi.nlm.nih.gov/gene/?term=503554
Oxidative phosphorylation	00190	Bt.892.1.S1_at	0.495658	540225	cytochrome c oxidase subunit VIIa polypeptide 2 like	http://www.ncbi.nlm.nih.gov/gene/?term=540225
Oxidative phosphorylation	00190	Bt.6239.1.S1_at	1.84129	615820	pyrophosphatase (inorganic) 2	http://www.ncbi.nlm.nih.gov/gene/?term=615820
Oxidative phosphorylation	00190	Bt.1819.1.S1_at	0.571008	616109	ubiquinol-cytochrome c reductase complex 7.2 kDa protein	http://www.ncbi.nlm.nih.gov/gene/?term=616109
Pathway	KEGG.code	AffyID	FC	EntrezID	Gene.name	Genbank URL
Purine metabolism	00230	Bt.4303.1.S1_at	-1.34362	280712	adenosine deaminase	http://www.ncbi.nlm.nih.gov/gene/?term=280712
Purine metabolism	00230	Bt.946.1.S1_at	0.783799	280716	adenylate kinase 2	http://www.ncbi.nlm.nih.gov/gene/?term=280716
Purine metabolism	00230	Bt.946.2.A1_a_at	1.62383	280716	adenylate kinase 2	http://www.ncbi.nlm.nih.gov/gene/?term=280716
Purine metabolism	00230	Bt.983.1.S1_at	0.834244	281229	hypoxanthine phosphoribosyltransferase 1	http://www.ncbi.nlm.nih.gov/gene/?term=281229
Purine metabolism	00230	Bt.7014.1.S1_at	1.22125	404170	phosphoribosylaminoimidazole carboxylase, phosphoribosylaminoimidazole succinocarboxamide synthetase	http://www.ncbi.nlm.nih.gov/gene/?term=404170
Purine metabolism	00230	Bt.5340.1.S1_s_at	0.981113	404189	non-metastatic cells 1, protein (NM23A) expressed in	http://www.ncbi.nlm.nih.gov/gene/?term=404189
Purine metabolism	00230	Bt.3800.1.S1_at	0.458643	493724	nucleoside phosphorylase	http://www.ncbi.nlm.nih.gov/gene/?term=493724
Purine metabolism	00230	Bt.27905.1.S1_at	0.490954	510678	polymerase (DNA directed), epsilon 3 (p17 subunit)	http://www.ncbi.nlm.nih.gov/gene/?term=510678
Purine metabolism	00230	Bt.25979.1.S1_a_at	-0.447861	531411	ectonucleoside triphosphate diphosphohydrolase 4	http://www.ncbi.nlm.nih.gov/gene/?term=531411
Purine metabolism	00230	Bt.748.1.S1_at	0.844935	540428	polymerase (RNA) II (DNA directed) polypeptide J, 13.3kDa	http://www.ncbi.nlm.nih.gov/gene/?term=540428
Purine metabolism	00230	Bt.27875.1.A1_at	1.18224	540839	polymerase (RNA) III (DNA directed) polypeptide B	http://www.ncbi.nlm.nih.gov/gene/?term=540839
Pathway	KEGG.code	AffyID	FC	EntrezID	Gene.name	Genbank URL
Metabolic pathways	01100	Bt.4303.1.S1_at	-1.34362	280712	adenosine deaminase	http://www.ncbi.nlm.nih.gov/gene/?term=280712
Metabolic pathways	01100	Bt.946.1.S1_at	0.783799	280716	adenylate kinase 2	http://www.ncbi.nlm.nih.gov/gene/?term=280716
Metabolic pathways	01100	Bt.946.2.A1_a_at	1.62383	280716	adenylate kinase 2	http://www.ncbi.nlm.nih.gov/gene/?term=280716
Metabolic pathways	01100	Bt.7177.1.S1_at	-1.64278	280719	aminomethyltransferase	http://www.ncbi.nlm.nih.gov/gene/?term=280719
Metabolic pathways	01100	Bt.983.1.S1_at	0.834244	281229	hypoxanthine phosphoribosyltransferase 1	http://www.ncbi.nlm.nih.gov/gene/?term=281229
Metabolic pathways	01100	Bt.9379.1.S1_at	-1.83742	281293	monoamine oxidase A	http://www.ncbi.nlm.nih.gov/gene/?term=281293
Metabolic pathways	01100	Bt.3487.1.S1_at	0.788748	281543	triosephosphate isomerase 1	http://www.ncbi.nlm.nih.gov/gene/?term=281543
Metabolic pathways	01100	Bt.5040.1.S1_at	0.487413	281570	ubiquinol-cytochrome c reductase (6.4kD) subunit	http://www.ncbi.nlm.nih.gov/gene/?term=281570
Metabolic pathways	01100	Bt.4552.1.S1_a_at	-0.459667	281985	phospholipase C, beta 4	http://www.ncbi.nlm.nih.gov/gene/?term=281985
Metabolic pathways	01100	Bt.4877.1.S1_at	-0.870424	281986	phospholipase C, delta 1	http://www.ncbi.nlm.nih.gov/gene/?term=281986
Metabolic pathways	01100	Bt.3898.1.S1_at	0.581389	282446	isocitrate dehydrogenase 3 (NAD+) alpha	http://www.ncbi.nlm.nih.gov/gene/?term=282446
Metabolic pathways	01100	Bt.404.1.S1_at	0.650158	282690	ATP synthase, H+ transporting, mitochondrial Fo complex, subunit F6	http://www.ncbi.nlm.nih.gov/gene/?term=282690
Metabolic pathways	01100	Bt.4519.1.S1_at	1.20127	286864	lipoyltransferase 1	http://www.ncbi.nlm.nih.gov/gene/?term=286864
Metabolic pathways	01100	Bt.68.1.S1_at	0.562198	327690	NADH dehydrogenase (ubiquinone) 1 beta subcomplex, 1, 7kDa	http://www.ncbi.nlm.nih.gov/gene/?term=327690
Metabolic pathways	01100	Bt.65.1.S1_at	0.439578	327698	NADH dehydrogenase (ubiquinone) 1 alpha subcomplex, 2, 8kDa	http://www.ncbi.nlm.nih.gov/gene/?term=327698
Metabolic pathways	01100	Bt.99.1.S1_at	0.81231	327706	NADH dehydrogenase (ubiquinone) 1 beta subcomplex, 4, 15kDa	http://www.ncbi.nlm.nih.gov/gene/?term=327706
Metabolic pathways	01100	Bt.61.1.S1_at	0.483708	338073	NADH dehydrogenase (ubiquinone) 1 beta subcomplex, 3, 12kDa	http://www.ncbi.nlm.nih.gov/gene/?term=338073
Metabolic pathways	01100	Bt.4086.1.S1_at	0.622034	338082	ATPase, H+ transporting, lysosomal 56/58kDa, V1 subunit B2	http://www.ncbi.nlm.nih.gov/gene/?term=338082
Metabolic pathways	01100	Bt.7014.1.S1_at	1.22125	404170	phosphoribosylaminoimidazole carboxylase, phosphoribosylaminoimidazole succinocarboxamide synthetase	http://www.ncbi.nlm.nih.gov/gene/?term=404170
Metabolic pathways	01100	Bt.5340.1.S1_s_at	0.981113	404189	non-metastatic cells 1, protein (NM23A) expressed in	http://www.ncbi.nlm.nih.gov/gene/?term=404189
Metabolic pathways	01100	Bt.4031.1.S1_at	-0.764159	444879	ST3 beta-galactoside alpha-2,3-sialyltransferase 2	http://www.ncbi.nlm.nih.gov/gene/?term=444879
Metabolic pathways	01100	Bt.3800.1.S1_at	0.458643	493724	nucleoside phosphorylase	http://www.ncbi.nlm.nih.gov/gene/?term=493724
Metabolic pathways	01100	Bt.29868.1.S1_at	-0.77945	503554	cytochrome c oxidase subunit VIb testes-specific isoform	http://www.ncbi.nlm.nih.gov/gene/?term=503554
Metabolic pathways	01100	Bt.5400.1.S1_at	0.759223	505323	ornithine aminotransferase	http://www.ncbi.nlm.nih.gov/gene/?term=505323
Metabolic pathways	01100	Bt.26959.2.S1_at	0.791934	505792	mevalonate kinase	http://www.ncbi.nlm.nih.gov/gene/?term=505792
Metabolic pathways	01100	Bt.18951.2.S1_at	1.32843	505995	retinol dehydrogenase 11 (all-trans/9-cis/11-cis)	http://www.ncbi.nlm.nih.gov/gene/?term=505995
Metabolic pathways	01100	Bt.21917.1.S1_at	-0.437599	506308	pyridoxal (pyridoxine, vitamin B6) phosphatase	http://www.ncbi.nlm.nih.gov/gene/?term=506308
Metabolic pathways	01100	Bt.9180.3.S1_a_at	0.442354	506537	asparagine-linked glycosylation 14 homolog	http://www.ncbi.nlm.nih.gov/gene/?term=506537
Metabolic pathways	01100	Bt.6143.1.S1_at	-0.635314	507130	leukotriene A4 hydrolase	http://www.ncbi.nlm.nih.gov/gene/?term=507130
Metabolic pathways	01100	Bt.3580.2.S1_at	1.42397	508700	phosphatidylinositol glycan anchor biosynthesis, class K	http://www.ncbi.nlm.nih.gov/gene/?term=508700
Metabolic pathways	01100	Bt.13516.2.S1_at	-0.699648	509326	thromboxane A synthase 1 (platelet)	http://www.ncbi.nlm.nih.gov/gene/?term=509326
Metabolic pathways	01100	Bt.9711.1.S1_at	-0.669916	510065	acyl-CoA oxidase 3, pristanoyl	http://www.ncbi.nlm.nih.gov/gene/?term=510065
Metabolic pathways	01100	Bt.7457.1.S1_at	0.360952	510274	phosphate cytidylyltransferase 2, ethanolamine	http://www.ncbi.nlm.nih.gov/gene/?term=510274
Metabolic pathways	01100	Bt.27905.1.S1_at	0.490954	510678	polymerase (DNA directed), epsilon 3 (p17 subunit)	http://www.ncbi.nlm.nih.gov/gene/?term=510678
Metabolic pathways	01100	Bt.7495.1.S1_at	-1.35739	511607	heparan-alpha-glucosaminide N-acetyltransferase	http://www.ncbi.nlm.nih.gov/gene/?term=511607
Metabolic pathways	01100	Bt.20893.2.S1_at	1.12356	512573	pyridoxamine 5'-phosphate oxidase	http://www.ncbi.nlm.nih.gov/gene/?term=512573
Metabolic pathways	01100	Bt.8679.2.S1_at	0.444255	512723	dihydrolipoamide S-acetyltransferase	http://www.ncbi.nlm.nih.gov/gene/?term=512723
Metabolic pathways	01100	Bt.8533.2.S1_at	-1.23683	513400	NAD synthetase 1	http://www.ncbi.nlm.nih.gov/gene/?term=513400
Metabolic pathways	01100	Bt.3277.1.S1_at	1.00954	514759	aldehyde dehydrogenase 18 family, member A1	http://www.ncbi.nlm.nih.gov/gene/?term=514759
Metabolic pathways	01100	Bt.27070.1.S1_at	0.380428	514865	choline kinase alpha	http://www.ncbi.nlm.nih.gov/gene/?term=514865
Metabolic pathways	01100	Bt.23569.1.S1_at	0.353893	522006	acetyl-CoA acyltransferase 2	http://www.ncbi.nlm.nih.gov/gene/?term=522006
Metabolic pathways	01100	Bt.9126.1.S1_at	1.17539	525154	sterol-C5-desaturase (ERG3 delta-5-desaturase homolog, S. cerevisiae)-like	http://www.ncbi.nlm.nih.gov/gene/?term=525154
Metabolic pathways	01100	Bt.28817.1.A1_at	0.388592	525335	glutaminase	http://www.ncbi.nlm.nih.gov/gene/?term=525335
Metabolic pathways	01100	Bt.9591.2.S1_at	0.867827	525335	glutaminase	http://www.ncbi.nlm.nih.gov/gene/?term=525335
Metabolic pathways	01100	Bt.8925.1.S1_at	0.755563	526844	dolichol kinase	http://www.ncbi.nlm.nih.gov/gene/?term=526844
Metabolic pathways	01100	Bt.28112.1.S1_at	0.839951	527214	phospholipase A2, group XIIA	http://www.ncbi.nlm.nih.gov/gene/?term=527214
Metabolic pathways	01100	Bt.9756.1.S1_at	0.579941	530865	lipoic acid synthetase	http://www.ncbi.nlm.nih.gov/gene/?term=530865
Metabolic pathways	01100	Bt.7483.1.S1_at	1.26785	533873	dihydroorotate dehydrogenase	http://www.ncbi.nlm.nih.gov/gene/?term=533873
Metabolic pathways	01100	Bt.9965.1.S1_at	0.478419	533910	dihydrolipoamide dehydrogenase	http://www.ncbi.nlm.nih.gov/gene/?term=533910
Metabolic pathways	01100	Bt.1738.1.S1_at	0.795048	535883	3-hydroxyisobutyryl-CoA hydrolase	http://www.ncbi.nlm.nih.gov/gene/?term=535883
Metabolic pathways	01100	Bt.5413.3.A1_a_at	-0.612069	537087	glucosidase, beta, acid	http://www.ncbi.nlm.nih.gov/gene/?term=537087
Metabolic pathways	01100	Bt.17837.1.A1_at	0.651509	537396	phosphoinositide-3-kinase, class 2, beta polypeptide	http://www.ncbi.nlm.nih.gov/gene/?term=537396
Metabolic pathways	01100	Bt.9923.1.S1_at	-0.790552	538291	inositol polyphosphate-5-phosphatase, 75kDa	http://www.ncbi.nlm.nih.gov/gene/?term=538291
Metabolic pathways	01100	Bt.9623.1.A1_at	0.4775	539188	glutamic-pyruvate transaminase (alanine aminotransferase)	http://www.ncbi.nlm.nih.gov/gene/?term=539188
Metabolic pathways	01100	Bt.748.1.S1_at	0.844935	540428	polymerase (RNA) II (DNA directed) polypeptide J, 13.3kDa	http://www.ncbi.nlm.nih.gov/gene/?term=540428
Metabolic pathways	01100	Bt.27875.1.A1_at	1.18224	540839	polymerase (RNA) III (DNA directed) polypeptide B	http://www.ncbi.nlm.nih.gov/gene/?term=540839
Metabolic pathways	01100	Bt.5434.1.S1_at	0.29054	614538	defender against cell death 1	http://www.ncbi.nlm.nih.gov/gene/?term=614538
Metabolic pathways	01100	Bt.1819.1.S1_at	0.571008	616109	ubiquinol-cytochrome c reductase complex 7.2 kDa protein	http://www.ncbi.nlm.nih.gov/gene/?term=616109
Metabolic pathways	01100	Bt.8451.1.S1_a_at	0.713223	617636	methylmalonic aciduria (cobalamin deficiency) cblB type	http://www.ncbi.nlm.nih.gov/gene/?term=617636
Metabolic pathways	01100	Bt.28041.1.S1_at	0.52805	768052	phosphatidylinositol glycan anchor biosynthesis, class W	http://www.ncbi.nlm.nih.gov/gene/?term=768052
Pathway	KEGG.code	AffyID	FC	EntrezID	Gene.name	Genbank URL
Spliceosome	03040	Bt.22471.1.S1_at	1.0673	507180	PHD finger protein 5A	http://www.ncbi.nlm.nih.gov/gene/?term=507180
Spliceosome	03040	Bt.9329.1.S1_at	0.764368	512584	small nuclear ribonucleoprotein polypeptide A'	http://www.ncbi.nlm.nih.gov/gene/?term=512584
Spliceosome	03040	Bt.5160.1.S1_at	0.685149	513577	PRP31 pre-mRNA processing factor 31 homolog (S. cerevisiae)	http://www.ncbi.nlm.nih.gov/gene/?term=513577
Spliceosome	03040	Bt.20037.1.S1_at	0.348016	520046	DEAH (Asp-Glu-Ala-His) box polypeptide 38	http://www.ncbi.nlm.nih.gov/gene/?term=520046
Spliceosome	03040	Bt.9750.1.S1_a_at	0.93842	522621	small nuclear ribonucleoprotein polypeptide G	http://www.ncbi.nlm.nih.gov/gene/?term=522621
Spliceosome	03040	Bt.9702.1.S1_at	0.341775	526536	crooked neck pre-mRNA splicing factor-like 1 (Drosophila)	http://www.ncbi.nlm.nih.gov/gene/?term=526536
Spliceosome	03040	Bt.22492.2.S1_a_at	0.833585	535457	thioredoxin-like 4A	http://www.ncbi.nlm.nih.gov/gene/?term=535457
Spliceosome	03040	Bt.9877.1.S1_at	1.07755	539950	heterogeneous nuclear ribonucleoprotein U (scaffold attachment factor A)	http://www.ncbi.nlm.nih.gov/gene/?term=539950
Spliceosome	03040	Bt.22385.2.S1_a_at	1.16527	541013	mago-nashi homolog B (Drosophila)	http://www.ncbi.nlm.nih.gov/gene/?term=541013
Spliceosome	03040	Bt.9520.1.S1_at	0.830081	613630	N(alpha)-acetyltransferase 38, NatC auxiliary subunit	http://www.ncbi.nlm.nih.gov/gene/?term=613630
Spliceosome	03040	Bt.28464.1.S1_at	-0.48351	614310	serine/arginine-rich splicing factor 4	http://www.ncbi.nlm.nih.gov/gene/?term=614310
Spliceosome	03040	Bt.2507.1.S1_at	0.475995	615156	transformer 2 beta homolog (Drosophila)	http://www.ncbi.nlm.nih.gov/gene/?term=615156
Spliceosome	03040	Bt.651.1.S1_at	0.527146	768310	splicing factor, arginine/serine-rich 13A	http://www.ncbi.nlm.nih.gov/gene/?term=768310
Spliceosome	03040	Bt.23553.1.S1_at	0.705767	782132	zinc finger, matrin type 2	http://www.ncbi.nlm.nih.gov/gene/?term=782132
Spliceosome	03040	Bt.27293.1.S1_s_at	0.488773	789082	splicing factor 3a, subunit 2, 66kDa	http://www.ncbi.nlm.nih.gov/gene/?term=789082
Pathway	KEGG.code	AffyID	FC	EntrezID	Gene.name	Genbank URL
T cell receptor signaling pathway	04660	Bt.341.1.S1_at	3.34672	280822	interleukin 2	http://www.ncbi.nlm.nih.gov/gene/?term=280822
T cell receptor signaling pathway	04660	Bt.19504.1.S1_at	-1.55381	280831	jun proto-oncogene	http://www.ncbi.nlm.nih.gov/gene/?term=280831
T cell receptor signaling pathway	04660	Bt.509.1.S1_at	2.56701	281095	colony stimulating factor 2 (granulocyte-macrophage)	http://www.ncbi.nlm.nih.gov/gene/?term=281095
T cell receptor signaling pathway	04660	Bt.27979.1.S1_at	-0.731844	407098	CD4 molecule	http://www.ncbi.nlm.nih.gov/gene/?term=407098
T cell receptor signaling pathway	04660	Bt.29715.1.S1_at	0.708379	407152	protein tyrosine phosphatase, receptor type, C	http://www.ncbi.nlm.nih.gov/gene/?term=407152
T cell receptor signaling pathway	04660	Bt.1536.2.S1_a_at	1.42193	506727	nuclear factor of kappa light polypeptide gene enhancer in B-cells inhibitor, epsilon	http://www.ncbi.nlm.nih.gov/gene/?term=506727
T cell receptor signaling pathway	04660	Bt.21333.1.A1_at	-1.45137	508890	lymphocyte-specific protein tyrosine kinase	http://www.ncbi.nlm.nih.gov/gene/?term=508890
T cell receptor signaling pathway	04660	Bt.4661.1.S1_at	1.20581	510618	cyclin-dependent kinase 4	http://www.ncbi.nlm.nih.gov/gene/?term=510618
T cell receptor signaling pathway	04660	Bt.26630.1.S1_at	0.941439	511224	nuclear factor of activated T-cells, cytoplasmic, calcineurin-dependent 1	http://www.ncbi.nlm.nih.gov/gene/?term=511224
T cell receptor signaling pathway	04660	Bt.26847.1.S1_a_at	0.877531	514735	linker for activation of T cells	http://www.ncbi.nlm.nih.gov/gene/?term=514735
T cell receptor signaling pathway	04660	Bt.2663.1.A1_at	0.950547	541140	v-Ki-ras2 Kirsten rat sarcoma viral oncogene homolog	http://www.ncbi.nlm.nih.gov/gene/?term=541140
T cell receptor signaling pathway	04660	Bt.2663.2.S1_at	0.819978	541140	v-Ki-ras2 Kirsten rat sarcoma viral oncogene homolog	http://www.ncbi.nlm.nih.gov/gene/?term=541140
T cell receptor signaling pathway	04660	Bt.9309.1.A1_at	0.434143	616115	nuclear factor of kappa light polypeptide gene enhancer in B-cells 1	http://www.ncbi.nlm.nih.gov/gene/?term=616115
Pathway	KEGG.code	AffyID	FC	EntrezID	Gene.name	Genbank URL
Parkinson's disease	05012	Bt.5040.1.S1_at	0.487413	281570	ubiquinol-cytochrome c reductase (6.4kD) subunit	http://www.ncbi.nlm.nih.gov/gene/?term=281570
Parkinson's disease	05012	Bt.9559.1.S1_at	0.855776	282479	solute carrier family 25 (mitochondrial carrier; adenine nucleotide translocator), member 5	http://www.ncbi.nlm.nih.gov/gene/?term=282479
Parkinson's disease	05012	Bt.404.1.S1_at	0.650158	282690	ATP synthase, H+ transporting, mitochondrial Fo complex, subunit F6	http://www.ncbi.nlm.nih.gov/gene/?term=282690
Parkinson's disease	05012	Bt.68.1.S1_at	0.562198	327690	NADH dehydrogenase (ubiquinone) 1 beta subcomplex, 1, 7kDa	http://www.ncbi.nlm.nih.gov/gene/?term=327690
Parkinson's disease	05012	Bt.65.1.S1_at	0.439578	327698	NADH dehydrogenase (ubiquinone) 1 alpha subcomplex, 2, 8kDa	http://www.ncbi.nlm.nih.gov/gene/?term=327698
Parkinson's disease	05012	Bt.99.1.S1_at	0.81231	327706	NADH dehydrogenase (ubiquinone) 1 beta subcomplex, 4, 15kDa	http://www.ncbi.nlm.nih.gov/gene/?term=327706
Parkinson's disease	05012	Bt.61.1.S1_at	0.483708	338073	NADH dehydrogenase (ubiquinone) 1 beta subcomplex, 3, 12kDa	http://www.ncbi.nlm.nih.gov/gene/?term=338073
Parkinson's disease	05012	Bt.29868.1.S1_at	-0.77945	503554	cytochrome c oxidase subunit VIb testes-specific isoform	http://www.ncbi.nlm.nih.gov/gene/?term=503554
Parkinson's disease	05012	Bt.892.1.S1_at	0.495658	540225	cytochrome c oxidase subunit VIIa polypeptide 2 like	http://www.ncbi.nlm.nih.gov/gene/?term=540225
Parkinson's disease	05012	Bt.28242.1.S1_at	0.681413	614471	ubiquitin-conjugating enzyme E2G 2 (UBC7 homolog, yeast)	http://www.ncbi.nlm.nih.gov/gene/?term=614471
Parkinson's disease	05012	Bt.1819.1.S1_at	0.571008	616109	ubiquinol-cytochrome c reductase complex 7.2 kDa protein	http://www.ncbi.nlm.nih.gov/gene/?term=616109
Pathway	KEGG.code	AffyID	FC	EntrezID	Gene.name	Genbank URL
Huntington's disease	05016	Bt.4786.1.S1_at	0.499823	281080	clathrin, heavy chain (Hc)	http://www.ncbi.nlm.nih.gov/gene/?term=281080
Huntington's disease	05016	Bt.5401.1.S1_at	-2.28632	281528	transglutaminase 2 (C polypeptide, protein-glutamine-gamma-glutamyltransferase)	http://www.ncbi.nlm.nih.gov/gene/?term=281528
Huntington's disease	05016	Bt.5040.1.S1_at	0.487413	281570	ubiquinol-cytochrome c reductase (6.4kD) subunit	http://www.ncbi.nlm.nih.gov/gene/?term=281570
Huntington's disease	05016	Bt.4552.1.S1_a_at	-0.459667	281985	phospholipase C, beta 4	http://www.ncbi.nlm.nih.gov/gene/?term=281985
Huntington's disease	05016	Bt.9559.1.S1_at	0.855776	282479	solute carrier family 25 (mitochondrial carrier; adenine nucleotide translocator), member 5	http://www.ncbi.nlm.nih.gov/gene/?term=282479
Huntington's disease	05016	Bt.404.1.S1_at	0.650158	282690	ATP synthase, H+ transporting, mitochondrial Fo complex, subunit F6	http://www.ncbi.nlm.nih.gov/gene/?term=282690
Huntington's disease	05016	Bt.68.1.S1_at	0.562198	327690	NADH dehydrogenase (ubiquinone) 1 beta subcomplex, 1, 7kDa	http://www.ncbi.nlm.nih.gov/gene/?term=327690
Huntington's disease	05016	Bt.65.1.S1_at	0.439578	327698	NADH dehydrogenase (ubiquinone) 1 alpha subcomplex, 2, 8kDa	http://www.ncbi.nlm.nih.gov/gene/?term=327698
Huntington's disease	05016	Bt.99.1.S1_at	0.81231	327706	NADH dehydrogenase (ubiquinone) 1 beta subcomplex, 4, 15kDa	http://www.ncbi.nlm.nih.gov/gene/?term=327706
Huntington's disease	05016	Bt.61.1.S1_at	0.483708	338073	NADH dehydrogenase (ubiquinone) 1 beta subcomplex, 3, 12kDa	http://www.ncbi.nlm.nih.gov/gene/?term=338073
Huntington's disease	05016	Bt.29885.1.S1_at	1.67583	407223	histone deacetylase 2	http://www.ncbi.nlm.nih.gov/gene/?term=407223
Huntington's disease	05016	Bt.29868.1.S1_at	-0.77945	503554	cytochrome c oxidase subunit VIb testes-specific isoform	http://www.ncbi.nlm.nih.gov/gene/?term=503554
Huntington's disease	05016	Bt.6673.1.S1_at	-1.1126	536553	adaptor-related protein complex 2, sigma 1 subunit	http://www.ncbi.nlm.nih.gov/gene/?term=536553
Huntington's disease	05016	Bt.892.1.S1_at	0.495658	540225	cytochrome c oxidase subunit VIIa polypeptide 2 like	http://www.ncbi.nlm.nih.gov/gene/?term=540225
Huntington's disease	05016	Bt.748.1.S1_at	0.844935	540428	polymerase (RNA) II (DNA directed) polypeptide J, 13.3kDa	http://www.ncbi.nlm.nih.gov/gene/?term=540428
Huntington's disease	05016	Bt.1819.1.S1_at	0.571008	616109	ubiquinol-cytochrome c reductase complex 7.2 kDa protein	http://www.ncbi.nlm.nih.gov/gene/?term=616109
Huntington's disease	05016	Bt.27807.1.A1_at	1.13298	782359	similar to BCL2 binding component 3	http://www.ncbi.nlm.nih.gov/gene/?term=782359
Pathway	KEGG.code	AffyID	FC	EntrezID	Gene.name	Genbank URL
Pathways in cancer	05200	Bt.19504.1.S1_at	-1.55381	280831	jun proto-oncogene	http://www.ncbi.nlm.nih.gov/gene/?term=280831
Pathways in cancer	05200	Bt.72.1.S1_at	-2.28608	281308	matrix metallopeptidase 1 (interstitial collagenase)	http://www.ncbi.nlm.nih.gov/gene/?term=281308
Pathways in cancer	05200	Bt.29885.1.S1_at	1.67583	407223	histone deacetylase 2	http://www.ncbi.nlm.nih.gov/gene/?term=407223
Pathways in cancer	05200	Bt.4661.1.S1_at	1.20581	510618	cyclin-dependent kinase 4	http://www.ncbi.nlm.nih.gov/gene/?term=510618
Pathways in cancer	05200	Bt.21444.1.S1_at	-0.491667	519217	cyclin-dependent kinase 2	http://www.ncbi.nlm.nih.gov/gene/?term=519217
Pathways in cancer	05200	Bt.4544.1.S1_at	-1.27809	535043	integrin, alpha 6	http://www.ncbi.nlm.nih.gov/gene/?term=535043
Pathways in cancer	05200	Bt.9115.1.S1_at	-0.467676	537201	Janus kinase 1	http://www.ncbi.nlm.nih.gov/gene/?term=537201
Pathways in cancer	05200	Bt.2663.1.A1_at	0.950547	541140	v-Ki-ras2 Kirsten rat sarcoma viral oncogene homolog	http://www.ncbi.nlm.nih.gov/gene/?term=541140
Pathways in cancer	05200	Bt.2663.2.S1_at	0.819978	541140	v-Ki-ras2 Kirsten rat sarcoma viral oncogene homolog	http://www.ncbi.nlm.nih.gov/gene/?term=541140
Pathways in cancer	05200	Bt.20570.1.S1_at	0.633671	615827	CDC28 protein kinase regulatory subunit 1B	http://www.ncbi.nlm.nih.gov/gene/?term=615827
Pathways in cancer	05200	Bt.9309.1.A1_at	0.434143	616115	nuclear factor of kappa light polypeptide gene enhancer in B-cells 1	http://www.ncbi.nlm.nih.gov/gene/?term=616115
